# Supplementary material for: 1-(Biphenyl-4-ylcarbon­yl)-3-(2-chloro-4-nitro­phen­yl)thio­urea
Source: Acta Crystallogr Sect E Struct Rep Online. 2012 Apr 21;68(Pt 5):o1485. doi: 10.1107/S1600536812016686 (PMC3344595; doi:10.1107/S1600536812016686)
Supplement: Supplementary file 1 [file e-68-o1485-sup1.cif]

##############################################################################
#                                                                            #
# This CIF contains the data in a paper accepted for publication in          #
# Acta Crystallographica Section E. It conforms to the requirements of       #
# Notes for Authors for Acta Crystallographica Section E, and has been       #
# peer reviewed under the auspices of the IUCr Commission on Journals.       #
#                                                                            #
# Full details of the Crystallographic Information File format               #
# are given in the paper "The Crystallographic Information File (CIF):       #
# a New Standard Archive File for Crystallography" by S. R. Hall, F. H.      #
# Allen and I. D. Brown [Acta Cryst. (1991), A47, 655-685].                  #
#                                                                            #
# The current version of the core CIF dictionary is obtainable from          #
# ftp://ftp.iucr.org/pub/cif_core.dic.                                       #
#                                                                            #
# Software is freely available for graphical display of the structure(s)     #
# in this CIF. For information consult the CIF software page                 #
# http://www.iucr.org/resources/cif/software.                                #
#                                                                            #
# This file may be used for bona fide research purposes within the           #
# scientific community so long as proper attribution is given to the journal # 
# article from which it was obtained.                                        #
#                                                                            #
##############################################################################
data_global
_audit_creation_method     'form.cif (version 2.0)'
_journal_data_validation_number     ?
_journal_date_recd_electronic     2012-04-03
_journal_date_accepted     2012-04-17
_journal_name_full     'Acta Crystallographica, Section E'
_journal_year     2012
_journal_volume     68
_journal_issue      5
_journal_page_first     o1485
_journal_page_last     o1485
_journal_paper_category     QO
_journal_paper_doi     10.1107/S1600536812016686
_journal_coeditor_code     RZ2737
_publ_contact_author_name     'Ngah, Nurziana'
_publ_contact_author_address
;
      Kulliyyah of Science,
      International Islamic University Malaysia
      Bandar Indera Mahkota
      25200 Kuantan, Pahang, Malaysia
;
_publ_contact_author_email     'nurziana@iium.edu.my'
_publ_contact_author_fax     '6 09 5716781'
_publ_contact_author_phone     '6 09 5716400'
_publ_section_title
;
1-(Biphenyl-4-ylcarbonyl)-3-(2-chloro-4-nitrophenyl)thiourea
;
loop_
    _publ_author_name
    _publ_author_footnote
    _publ_author_address
    'Yusof, M. Sukeri M.' ?
;      Department of Chemical Sciences
       Faculty of Science and Technology
       Universiti Malaysia Terengganu
       Menggabang Telipot
       21030 Kuala Terengganu
       Malaysia
;
    'Yamin, Bohari M.' ?
;     School of Chemical Sciences and Food Technology
      Universiti  Kebangsaan Malaysia
      UKM 43600 Bangi Selangor, Malaysia
;
    'Ngah, Nurziana' ?
;     Kulliyyah of Science,
      International Islamic University Malaysia
      Bandar Indera Mahkota
      25200 Kuantan, Pahang, Malaysia
;
data_I
_audit_creation_method     SHELXL-97
_chemical_name_systematic
;
1-(Biphenyl-4-ylcarbonyl)-3-(2-chloro-4-nitrophenyl)thiourea
;
_chemical_name_common     ?
_chemical_formula_moiety     'C20 H14 Cl N3 O3 S'
_chemical_formula_sum     'C20 H14 Cl N3 O3 S'
_chemical_formula_iupac     'C20 H14 Cl N3 O3 S'
_chemical_formula_weight     411.85
_chemical_melting_point     ?
_symmetry_cell_setting     monoclinic
_symmetry_space_group_name_H-M     'P 21/c'
_symmetry_space_group_name_Hall     '-P 2ybc'
loop_
    _symmetry_equiv_pos_as_xyz
    'x, y, z'
    '-x, y+1/2, -z+1/2'
    '-x, -y, -z'
    'x, -y-1/2, z-1/2'
_cell_length_a     10.889(2)
_cell_length_b     5.4502(10)
_cell_length_c     30.532(5)
_cell_angle_alpha     90.00
_cell_angle_beta     99.202(4)
_cell_angle_gamma     90.00
_cell_volume     1788.6(6)
_cell_formula_units_Z     4
_cell_measurement_reflns_used     1235
_cell_measurement_theta_min     1.9
_cell_measurement_theta_max     25.0
_cell_measurement_temperature     298(2)
_exptl_crystal_description     'slab'
_exptl_crystal_colour     'yellow'
_exptl_crystal_size_max     0.35
_exptl_crystal_size_mid     0.13
_exptl_crystal_size_min     0.08
_exptl_crystal_density_diffrn     1.529
_exptl_crystal_density_meas     ?
_exptl_crystal_density_method     'not measured'
_exptl_crystal_F_000     848
_exptl_absorpt_coefficient_mu     0.359
_exptl_absorpt_correction_type     multi-scan
_exptl_absorpt_process_details     '(SADABS; Bruker, 2000)'
_exptl_absorpt_correction_T_min     0.8847
_exptl_absorpt_correction_T_max     0.9719
_exptl_special_details     ?
_diffrn_ambient_temperature     298(2)
_diffrn_radiation_type     MoK\a
_diffrn_radiation_wavelength     0.71073
_diffrn_radiation_source     'fine-focus sealed tube'
_diffrn_radiation_monochromator     graphite
_diffrn_measurement_device_type
;
Bruker SMART APEX CCD area-detector
;
_diffrn_measurement_method     '\w scan'
_diffrn_detector_area_resol_mean     83.66
_diffrn_reflns_number     9537
_diffrn_reflns_av_R_equivalents     0.0257
_diffrn_reflns_av_sigmaI/netI     0.0295
_diffrn_reflns_theta_min     1.9
_diffrn_reflns_theta_max     25.0
_diffrn_reflns_theta_full     25.0
_diffrn_measured_fraction_theta_max     0.99
_diffrn_measured_fraction_theta_full     0.99
_diffrn_reflns_limit_h_min     -11
_diffrn_reflns_limit_h_max     12
_diffrn_reflns_limit_k_min     -6
_diffrn_reflns_limit_k_max     6
_diffrn_reflns_limit_l_min     -35
_diffrn_reflns_limit_l_max     36
_diffrn_standards_number     0
_diffrn_standards_interval_count     0
_diffrn_standards_interval_time     0
_diffrn_standards_decay_%     0
_refine_special_details
;
Refinement of <i>F</i>^2^ against ALL reflections. The weighted <i>R</i>-factor
<i>wR</i> and goodness of fit <i>S</i> are based on <i>F</i>^2^, conventional
<i>R</i>-factors <i>R</i> are based on <i>F</i>, with <i>F</i> set to zero for
negative <i>F</i>^2^. The threshold expression of <i>F</i>^2^ >
\s(<i>F</i>^2^) is used only for calculating <i>R</i>-factors(gt) <i>etc</i>.
and is not relevant to the choice of reflections for refinement.
<i>R</i>-factors based on <i>F</i>^2^ are statistically about twice as large
as those based on <i>F</i>, and <i>R</i>- factors based on ALL data will be
even larger.
;
_reflns_number_total     3154
_reflns_number_gt     2704
_reflns_threshold_expression     I>2/s(I)
_refine_ls_structure_factor_coef     Fsqd
_refine_ls_matrix_type     full
_refine_ls_R_factor_all     0.0596
_refine_ls_R_factor_gt     0.0492
_refine_ls_wR_factor_gt     0.1305
_refine_ls_wR_factor_ref     0.1366
_refine_ls_goodness_of_fit_ref     1.160
_refine_ls_restrained_S_all     1.160
_refine_ls_number_reflns     3154
_refine_ls_number_parameters     253
_refine_ls_number_restraints     3
_refine_ls_hydrogen_treatment     constr
_refine_ls_weighting_scheme     calc
_refine_ls_weighting_details
         'calc w=1/[\s^2^(Fo^2^)+(0.0709P)^2^+0.5419P] where P=(Fo^2^+2Fc^2^)/3'
_atom_sites_solution_hydrogens     geom
_atom_sites_solution_primary     direct
_atom_sites_solution_secondary     difmap
_refine_ls_shift/su_max     0.002
_refine_ls_shift/su_mean     0.000
_refine_diff_density_max     0.25
_refine_diff_density_min     -0.24
_refine_ls_extinction_method     none
_refine_ls_extinction_coef     ?
loop_
    _atom_type_symbol
    _atom_type_description
    _atom_type_scat_dispersion_real
    _atom_type_scat_dispersion_imag
    _atom_type_scat_source
    'C' 'C' 0.0033 0.0016
                         'International Tables Vol C Tables 4.2.6.8 and 6.1.1.4'
    'H' 'H' 0.0000 0.0000
                         'International Tables Vol C Tables 4.2.6.8 and 6.1.1.4'
    'N' 'N' 0.0061 0.0033
                         'International Tables Vol C Tables 4.2.6.8 and 6.1.1.4'
    'O' 'O' 0.0106 0.0060
                         'International Tables Vol C Tables 4.2.6.8 and 6.1.1.4'
    'S' 'S' 0.1246 0.1234
                         'International Tables Vol C Tables 4.2.6.8 and 6.1.1.4'
    'Cl' 'Cl' 0.1484 0.1585
                         'International Tables Vol C Tables 4.2.6.8 and 6.1.1.4'
_computing_data_collection     'SMART (Bruker, 2000)'
_computing_cell_refinement     'SAINT (Bruker, 2000)'
_computing_data_reduction     'SAINT (Bruker, 2000)'
_computing_structure_solution     'SHELXS97 (Sheldrick, 2008)'
_computing_structure_refinement     'SHELXL97 (Sheldrick, 2008)'
_computing_molecular_graphics     'SHELXTL (Sheldrick, 2008)'
_computing_publication_material
;
SHELXTL (Sheldrick, 2008), PARST (Nardelli, 1995) and PLATON
(Spek, 2009)
;
loop_
    _atom_site_type_symbol
    _atom_site_label
    _atom_site_fract_x
    _atom_site_fract_y
    _atom_site_fract_z
    _atom_site_U_iso_or_equiv
    _atom_site_adp_type
    _atom_site_calc_flag
    _atom_site_refinement_flags
    _atom_site_occupancy
    _atom_site_symmetry_multiplicity
    _atom_site_disorder_assembly
    _atom_site_disorder_group
    S S1 0.66457(7) 0.06984(14) 0.93137(2) 0.0553(3) Uani d . 1 1 . .
    Cl Cl1 0.88661(6) 0.87141(13) 1.03030(2) 0.0511(2) Uani d . 1 1 . .
    O O1 0.9472(2) 0.6794(4) 0.93384(7) 0.0691(7) Uani d . 1 1 . .
    O O2 0.5004(3) 0.4603(5) 1.13921(9) 0.0849(8) Uani d U 1 1 . .
    O O3 0.6132(2) 0.7850(5) 1.15220(7) 0.0701(6) Uani d U 1 1 . .
    N N1 0.8315(2) 0.3541(4) 0.90589(7) 0.0449(5) Uani d . 1 1 . .
    H H1A 0.8162 0.2613 0.8829 0.054 Uiso calc R 1 1 . .
    N N2 0.7806(2) 0.4647(4) 0.97322(7) 0.0456(5) Uani d . 1 1 . .
    H H2A 0.8366 0.5731 0.9709 0.055 Uiso calc R 1 1 . .
    N N3 0.5772(2) 0.6060(5) 1.12973(9) 0.0559(6) Uani d U 1 1 . .
    C C1 1.0767(3) 0.7043(5) 0.86344(10) 0.0538(7) Uani d . 1 1 . .
    H H1B 1.0856 0.8296 0.8844 0.065 Uiso calc R 1 1 . .
    C C2 1.1482(3) 0.7078(5) 0.83008(9) 0.0509(7) Uani d . 1 1 . .
    H H2B 1.2040 0.8359 0.8290 0.061 Uiso calc R 1 1 . .
    C C3 1.1390(2) 0.5250(5) 0.79806(8) 0.0374(6) Uani d . 1 1 . .
    C C4 1.0527(3) 0.3419(5) 0.80119(9) 0.0520(7) Uani d . 1 1 . .
    H H4A 1.0432 0.2171 0.7801 0.062 Uiso calc R 1 1 . .
    C C5 0.9802(3) 0.3377(5) 0.83435(9) 0.0509(7) Uani d . 1 1 . .
    H H5A 0.9228 0.2119 0.8351 0.061 Uiso calc R 1 1 . .
    C C6 0.9919(2) 0.5184(5) 0.86650(8) 0.0394(6) Uani d . 1 1 . .
    C C7 1.2173(2) 0.5270(5) 0.76232(8) 0.0393(6) Uani d . 1 1 . .
    C C8 1.3045(3) 0.7076(6) 0.75971(10) 0.0609(8) Uani d . 1 1 . .
    H H8A 1.3153 0.8315 0.7809 0.073 Uiso calc R 1 1 . .
    C C9 1.3767(3) 0.7083(7) 0.72601(11) 0.0681(9) Uani d . 1 1 . .
    H H9A 1.4342 0.8333 0.7248 0.082 Uiso calc R 1 1 . .
    C C10 1.3638(3) 0.5275(6) 0.69487(9) 0.0551(8) Uani d . 1 1 . .
    H H10A 1.4127 0.5274 0.6725 0.066 Uiso calc R 1 1 . .
    C C11 1.2787(3) 0.3470(7) 0.69684(11) 0.0661(9) Uani d . 1 1 . .
    H H11A 1.2691 0.2228 0.6757 0.079 Uiso calc R 1 1 . .
    C C12 1.2060(3) 0.3469(6) 0.73013(10) 0.0570(8) Uani d . 1 1 . .
    H H12A 1.1481 0.2222 0.7308 0.068 Uiso calc R 1 1 . .
    C C13 0.9227(2) 0.5278(5) 0.90462(9) 0.0439(6) Uani d . 1 1 . .
    C C14 0.7603(2) 0.3068(5) 0.93919(8) 0.0404(6) Uani d . 1 1 . .
    C C15 0.7273(2) 0.4852(5) 1.01169(8) 0.0408(6) Uani d . 1 1 . .
    C C16 0.6357(3) 0.3307(6) 1.02337(10) 0.0543(7) Uani d . 1 1 . .
    H H16A 0.6067 0.2002 1.0050 0.065 Uiso calc R 1 1 . .
    C C17 0.5876(3) 0.3692(6) 1.06191(10) 0.0547(7) Uani d . 1 1 . .
    H H17A 0.5274 0.2636 1.0696 0.066 Uiso calc R 1 1 . .
    C C18 0.6284(2) 0.5623(5) 1.08869(9) 0.0446(6) Uani d . 1 1 . .
    C C19 0.7191(2) 0.7181(5) 1.07878(8) 0.0449(6) Uani d . 1 1 . .
    H H19A 0.7467 0.8485 1.0974 0.054 Uiso calc R 1 1 . .
    C C20 0.7686(2) 0.6773(5) 1.04071(8) 0.0396(6) Uani d . 1 1 . .
loop_
    _atom_site_aniso_label
    _atom_site_aniso_U_11
    _atom_site_aniso_U_22
    _atom_site_aniso_U_33
    _atom_site_aniso_U_12
    _atom_site_aniso_U_13
    _atom_site_aniso_U_23
    S1 0.0593(5) 0.0552(5) 0.0514(4) -0.0271(4) 0.0085(3) -0.0054(3)
    Cl1 0.0524(4) 0.0538(4) 0.0498(4) -0.0219(3) 0.0157(3) -0.0058(3)
    O1 0.0819(15) 0.0638(14) 0.0722(14) -0.0380(12) 0.0450(12) -0.0317(12)
    O2 0.0952(18) 0.0893(18) 0.0836(16) -0.0164(13) 0.0550(15) 0.0070(14)
    O3 0.0645(14) 0.0899(16) 0.0605(13) 0.0008(11) 0.0238(11) -0.0129(12)
    N1 0.0453(12) 0.0477(13) 0.0434(12) -0.0120(10) 0.0128(10) -0.0082(10)
    N2 0.0458(13) 0.0420(12) 0.0526(13) -0.0151(10) 0.0190(10) -0.0077(11)
    N3 0.0498(14) 0.0645(16) 0.0577(14) 0.0066(11) 0.0216(11) 0.0093(11)
    C1 0.0617(18) 0.0461(17) 0.0583(17) -0.0176(14) 0.0241(14) -0.0175(14)
    C2 0.0548(17) 0.0448(16) 0.0573(17) -0.0188(13) 0.0219(13) -0.0077(13)
    C3 0.0366(13) 0.0363(13) 0.0390(13) 0.0025(10) 0.0051(10) 0.0045(11)
    C4 0.0615(18) 0.0478(17) 0.0504(16) -0.0162(14) 0.0201(13) -0.0125(13)
    C5 0.0573(17) 0.0461(16) 0.0534(16) -0.0211(13) 0.0216(13) -0.0096(13)
    C6 0.0393(13) 0.0382(14) 0.0410(13) -0.0018(11) 0.0076(11) 0.0008(11)
    C7 0.0386(13) 0.0429(14) 0.0361(12) 0.0016(11) 0.0049(10) 0.0066(11)
    C8 0.071(2) 0.061(2) 0.0552(17) -0.0232(16) 0.0239(15) -0.0135(15)
    C9 0.073(2) 0.075(2) 0.0625(19) -0.0270(18) 0.0315(16) -0.0033(17)
    C10 0.0517(17) 0.072(2) 0.0442(15) 0.0002(15) 0.0169(13) 0.0032(15)
    C11 0.070(2) 0.074(2) 0.0601(18) -0.0131(18) 0.0278(16) -0.0217(17)
    C12 0.0601(18) 0.0551(18) 0.0606(17) -0.0152(14) 0.0240(14) -0.0149(15)
    C13 0.0427(14) 0.0406(15) 0.0500(15) -0.0056(12) 0.0118(12) -0.0052(13)
    C14 0.0337(13) 0.0414(15) 0.0452(14) -0.0030(11) 0.0036(10) 0.0034(12)
    C15 0.0375(14) 0.0404(14) 0.0461(14) -0.0030(11) 0.0113(11) 0.0016(12)
    C16 0.0545(17) 0.0507(17) 0.0624(18) -0.0163(14) 0.0236(14) -0.0086(14)
    C17 0.0513(16) 0.0541(18) 0.0645(18) -0.0134(14) 0.0265(14) 0.0032(15)
    C18 0.0389(14) 0.0507(16) 0.0463(14) 0.0028(12) 0.0133(11) 0.0062(13)
    C19 0.0425(14) 0.0482(16) 0.0441(14) -0.0021(12) 0.0078(11) 0.0005(12)
    C20 0.0343(13) 0.0416(15) 0.0439(13) -0.0056(11) 0.0097(10) 0.0027(11)
_geom_special_details
;
All e.s.d.'s (except the e.s.d. in the dihedral angle between two l.s. planes)
are estimated using the full covariance matrix. The cell e.s.d.'s are taken
into account individually in the estimation of e.s.d.'s in distances, angles
and torsion angles; correlations between e.s.d.'s in cell parameters are only
used when they are defined by crystal symmetry. An approximate (isotropic)
treatment of cell e.s.d.'s is used for estimating e.s.d.'s involving l.s.
planes.
;
loop_
    _geom_bond_atom_site_label_1
    _geom_bond_atom_site_label_2
    _geom_bond_site_symmetry_2
    _geom_bond_distance
    _geom_bond_publ_flag
    S1 C14 . 1.653(3) ?
    Cl1 C20 . 1.733(3) ?
    O1 C13 . 1.214(3) ?
    O2 N3 . 1.221(3) ?
    O3 N3 . 1.221(3) ?
    N1 C13 . 1.377(3) ?
    N1 C14 . 1.397(3) ?
    N1 H1A . 0.8600 ?
    N2 C14 . 1.340(3) ?
    N2 C15 . 1.395(3) ?
    N2 H2A . 0.8600 ?
    N3 C18 . 1.470(4) ?
    C1 C2 . 1.377(4) ?
    C1 C6 . 1.384(4) ?
    C1 H1B . 0.9300 ?
    C2 C3 . 1.388(4) ?
    C2 H2B . 0.9300 ?
    C3 C4 . 1.385(4) ?
    C3 C7 . 1.488(3) ?
    C4 C5 . 1.380(4) ?
    C4 H4A . 0.9300 ?
    C5 C6 . 1.382(4) ?
    C5 H5A . 0.9300 ?
    C6 C13 . 1.485(4) ?
    C7 C8 . 1.379(4) ?
    C7 C12 . 1.380(4) ?
    C8 C9 . 1.391(4) ?
    C8 H8A . 0.9300 ?
    C9 C10 . 1.361(5) ?
    C9 H9A . 0.9300 ?
    C10 C11 . 1.360(5) ?
    C10 H10A . 0.9300 ?
    C11 C12 . 1.384(4) ?
    C11 H11A . 0.9300 ?
    C12 H12A . 0.9300 ?
    C15 C16 . 1.395(4) ?
    C15 C20 . 1.398(4) ?
    C16 C17 . 1.378(4) ?
    C16 H16A . 0.9300 ?
    C17 C18 . 1.363(4) ?
    C17 H17A . 0.9300 ?
    C18 C19 . 1.373(4) ?
    C19 C20 . 1.375(3) ?
    C19 H19A . 0.9300 ?
loop_
    _geom_angle_atom_site_label_1
    _geom_angle_atom_site_label_2
    _geom_angle_atom_site_label_3
    _geom_angle_site_symmetry_1
    _geom_angle_site_symmetry_3
    _geom_angle
    _geom_angle_publ_flag
    C13 N1 C14 . . 129.3(2) ?
    C13 N1 H1A . . 115.3 ?
    C14 N1 H1A . . 115.3 ?
    C14 N2 C15 . . 131.7(2) ?
    C14 N2 H2A . . 114.1 ?
    C15 N2 H2A . . 114.1 ?
    O2 N3 O3 . . 123.9(3) ?
    O2 N3 C18 . . 117.7(3) ?
    O3 N3 C18 . . 118.5(2) ?
    C2 C1 C6 . . 121.5(3) ?
    C2 C1 H1B . . 119.3 ?
    C6 C1 H1B . . 119.3 ?
    C1 C2 C3 . . 121.7(2) ?
    C1 C2 H2B . . 119.2 ?
    C3 C2 H2B . . 119.2 ?
    C4 C3 C2 . . 116.2(2) ?
    C4 C3 C7 . . 122.0(2) ?
    C2 C3 C7 . . 121.8(2) ?
    C5 C4 C3 . . 122.5(3) ?
    C5 C4 H4A . . 118.8 ?
    C3 C4 H4A . . 118.8 ?
    C4 C5 C6 . . 120.7(2) ?
    C4 C5 H5A . . 119.7 ?
    C6 C5 H5A . . 119.7 ?
    C5 C6 C1 . . 117.4(2) ?
    C5 C6 C13 . . 125.5(2) ?
    C1 C6 C13 . . 117.1(2) ?
    C8 C7 C12 . . 116.7(2) ?
    C8 C7 C3 . . 121.9(2) ?
    C12 C7 C3 . . 121.4(2) ?
    C7 C8 C9 . . 121.4(3) ?
    C7 C8 H8A . . 119.3 ?
    C9 C8 H8A . . 119.3 ?
    C10 C9 C8 . . 120.5(3) ?
    C10 C9 H9A . . 119.7 ?
    C8 C9 H9A . . 119.7 ?
    C11 C10 C9 . . 119.2(3) ?
    C11 C10 H10A . . 120.4 ?
    C9 C10 H10A . . 120.4 ?
    C10 C11 C12 . . 120.4(3) ?
    C10 C11 H11A . . 119.8 ?
    C12 C11 H11A . . 119.8 ?
    C7 C12 C11 . . 121.8(3) ?
    C7 C12 H12A . . 119.1 ?
    C11 C12 H12A . . 119.1 ?
    O1 C13 N1 . . 121.5(2) ?
    O1 C13 C6 . . 121.3(2) ?
    N1 C13 C6 . . 117.2(2) ?
    N2 C14 N1 . . 113.8(2) ?
    N2 C14 S1 . . 129.5(2) ?
    N1 C14 S1 . . 116.71(19) ?
    C16 C15 N2 . . 125.3(2) ?
    C16 C15 C20 . . 117.4(2) ?
    N2 C15 C20 . . 117.3(2) ?
    C17 C16 C15 . . 120.7(3) ?
    C17 C16 H16A . . 119.6 ?
    C15 C16 H16A . . 119.6 ?
    C18 C17 C16 . . 119.9(3) ?
    C18 C17 H17A . . 120.1 ?
    C16 C17 H17A . . 120.1 ?
    C17 C18 C19 . . 121.5(3) ?
    C17 C18 N3 . . 120.3(3) ?
    C19 C18 N3 . . 118.2(3) ?
    C18 C19 C20 . . 118.6(3) ?
    C18 C19 H19A . . 120.7 ?
    C20 C19 H19A . . 120.7 ?
    C19 C20 C15 . . 121.8(2) ?
    C19 C20 Cl1 . . 117.3(2) ?
    C15 C20 Cl1 . . 120.91(19) ?
loop_
    _geom_torsion_atom_site_label_1
    _geom_torsion_atom_site_label_2
    _geom_torsion_atom_site_label_3
    _geom_torsion_atom_site_label_4
    _geom_torsion_site_symmetry_1
    _geom_torsion_site_symmetry_2
    _geom_torsion_site_symmetry_3
    _geom_torsion_site_symmetry_4
    _geom_torsion
    _geom_torsion_publ_flag
    C6 C1 C2 C3 . . . . -0.2(5) ?
    C1 C2 C3 C4 . . . . 1.0(4) ?
    C1 C2 C3 C7 . . . . -179.3(3) ?
    C2 C3 C4 C5 . . . . -0.7(4) ?
    C7 C3 C4 C5 . . . . 179.6(3) ?
    C3 C4 C5 C6 . . . . -0.5(5) ?
    C4 C5 C6 C1 . . . . 1.3(4) ?
    C4 C5 C6 C13 . . . . -177.5(3) ?
    C2 C1 C6 C5 . . . . -0.9(5) ?
    C2 C1 C6 C13 . . . . 178.0(3) ?
    C4 C3 C7 C8 . . . . -179.0(3) ?
    C2 C3 C7 C8 . . . . 1.3(4) ?
    C4 C3 C7 C12 . . . . 0.9(4) ?
    C2 C3 C7 C12 . . . . -178.8(3) ?
    C12 C7 C8 C9 . . . . 0.5(5) ?
    C3 C7 C8 C9 . . . . -179.7(3) ?
    C7 C8 C9 C10 . . . . -0.8(6) ?
    C8 C9 C10 C11 . . . . 0.6(5) ?
    C9 C10 C11 C12 . . . . -0.1(5) ?
    C8 C7 C12 C11 . . . . 0.0(5) ?
    C3 C7 C12 C11 . . . . -179.8(3) ?
    C10 C11 C12 C7 . . . . -0.2(5) ?
    C14 N1 C13 O1 . . . . -4.7(5) ?
    C14 N1 C13 C6 . . . . 173.9(2) ?
    C5 C6 C13 O1 . . . . 172.6(3) ?
    C1 C6 C13 O1 . . . . -6.2(4) ?
    C5 C6 C13 N1 . . . . -6.0(4) ?
    C1 C6 C13 N1 . . . . 175.1(3) ?
    C15 N2 C14 N1 . . . . 178.0(2) ?
    C15 N2 C14 S1 . . . . -1.8(4) ?
    C13 N1 C14 N2 . . . . 4.2(4) ?
    C13 N1 C14 S1 . . . . -175.9(2) ?
    C14 N2 C15 C16 . . . . 0.8(5) ?
    C14 N2 C15 C20 . . . . -178.8(3) ?
    N2 C15 C16 C17 . . . . -179.0(3) ?
    C20 C15 C16 C17 . . . . 0.6(4) ?
    C15 C16 C17 C18 . . . . 1.0(5) ?
    C16 C17 C18 C19 . . . . -1.6(5) ?
    C16 C17 C18 N3 . . . . 179.6(3) ?
    O2 N3 C18 C17 . . . . 1.9(4) ?
    O3 N3 C18 C17 . . . . -177.8(3) ?
    O2 N3 C18 C19 . . . . -176.9(3) ?
    O3 N3 C18 C19 . . . . 3.3(4) ?
    C17 C18 C19 C20 . . . . 0.5(4) ?
    N3 C18 C19 C20 . . . . 179.3(2) ?
    C18 C19 C20 C15 . . . . 1.2(4) ?
    C18 C19 C20 Cl1 . . . . -177.9(2) ?
    C16 C15 C20 C19 . . . . -1.7(4) ?
    N2 C15 C20 C19 . . . . 177.9(2) ?
    C16 C15 C20 Cl1 . . . . 177.3(2) ?
    N2 C15 C20 Cl1 . . . . -3.1(3) ?
loop_
    _geom_hbond_atom_site_label_D
    _geom_hbond_atom_site_label_H
    _geom_hbond_atom_site_label_A
    _geom_hbond_site_symmetry_D
    _geom_hbond_site_symmetry_H
    _geom_hbond_site_symmetry_A
    _geom_hbond_distance_DH
    _geom_hbond_distance_HA
    _geom_hbond_distance_DA
    _geom_hbond_angle_DHA
    _geom_hbond_publ_flag
    N2 H2A Cl1 . . 1_555 0.86 2.43 2.938(2) 118 yes
    N2 H2A O1 . . 1_555 0.86 1.87 2.608(3) 143 yes
    C16 H16A S1 . . 1_555 0.93 2.53 3.208(3) 130 yes
    C10 H10A O3 . . 4_675 0.93 2.57 3.354(4) 142 yes
    C17 H17A S1 . . 3_657 0.93 2.77 3.673(3) 165 yes
