# Supplementary material for: 1-(Biphenyl-4-ylcarbon­yl)-3-(2-chloro-4-nitro­phen­yl)thio­urea
Source: Acta Crystallogr Sect E Struct Rep Online. 2012 Apr 21;68(Pt 5):o1485. doi: 10.1107/S1600536812016686 (PMC3344595; doi:10.1107/S1600536812016686)
Supplement: Supplementary file 2 [file e-68-o1485-Isup2.hkl]

# 
# h,k,l, Fc-squared, Fo-squared, sigma(Fo-squared) and status flag 
# 
data_I
_shelx_title ' baru154m in P2(1)/c' 
_shelx_refln_list_code          4 
_shelx_F_calc_maximum      255.94 
_exptl_crystal_F_000       848.00 
_reflns_d_resolution_high  0.8409 
 
loop_ 
 _symmetry_equiv_pos_as_xyz 
 'x, y, z' 
 '-x, y+1/2, -z+1/2' 
 '-x, -y, -z' 
 'x, -y-1/2, z-1/2' 
 
_cell_length_a    10.8887 
_cell_length_b     5.4502 
_cell_length_c    30.5317 
_cell_angle_alpha  90.000 
_cell_angle_beta   99.202 
_cell_angle_gamma  90.000 
 
_shelx_F_squared_multiplier     1.000 
 
loop_ 
 _refln_index_h 
 _refln_index_k 
 _refln_index_l 
 _refln_F_squared_calc 
 _refln_F_squared_meas 
 _refln_F_squared_sigma 
 _refln_observed_status 
   1   0   0     1572.50     1685.52     35.96 o 
   2   0   0     4108.71     4337.18     88.92 o 
   3   0   0     3174.76     1803.98     41.08 o 
   5   0   0       58.65       66.47      4.17 o 
   6   0   0      154.49      156.94      6.89 o 
   7   0   0      608.83      620.23     16.07 o 
   8   0   0      791.79      816.07     20.07 o 
   9   0   0      122.75      110.17      8.09 o 
  10   0   0        1.04        3.07      3.93 o 
  11   0   0       23.03       13.54      8.65 o 
  12   0   0        2.89       -1.71      8.36 o 
   1   1   0      127.75      118.11      3.04 o 
   2   1   0     2151.20     2414.41     25.73 o 
   3   1   0      153.69      139.42      3.00 o 
   4   1   0      378.95      412.59      6.35 o 
   5   1   0     2315.95     2679.91     31.30 o 
   6   1   0      147.41      140.12      4.60 o 
   7   1   0      870.18      845.26     13.94 o 
   8   1   0       10.84       12.23      2.34 o 
   9   1   0       79.94       93.01      6.10 o 
  10   1   0        2.36        3.85      3.48 o 
  11   1   0      233.48      232.24     13.26 o 
  12   1   0       20.63       20.67      4.74 o 
   0   2   0       42.58       55.08      5.47 o 
   1   2   0      707.38      745.39     23.83 o 
   2   2   0        7.43       14.17      2.91 o 
   3   2   0      120.30      130.43      3.79 o 
   4   2   0      139.58      168.73      4.64 o 
   5   2   0        2.84        2.18      1.84 o 
   6   2   0      969.16      954.19     13.05 o 
   7   2   0       17.40       24.99      2.30 o 
   8   2   0       11.02       10.21      3.82 o 
   9   2   0      362.69      346.31     11.76 o 
  10   2   0        0.06        3.09      5.74 o 
  11   2   0       13.79       16.87      4.99 o 
  12   2   0        1.54        9.05      6.18 o 
   2   3   0     1480.53     1396.21     18.65 o 
   3   3   0      669.82      677.68     13.53 o 
   4   3   0       34.56       33.96      3.13 o 
   5   3   0       32.32       28.29      2.79 o 
   6   3   0      277.12      269.74      7.56 o 
   7   3   0      320.72      286.58      8.20 o 
   8   3   0       68.85       71.59      4.60 o 
   9   3   0       15.84       15.91      4.18 o 
  10   3   0        0.27       -0.32      5.45 o 
  11   3   0       66.13       86.12     11.45 o 
   0   4   0       26.92       20.66      5.83 o 
   1   4   0       45.83       42.67      8.06 o 
   2   4   0      157.99      149.64      5.66 o 
   3   4   0       97.77      103.21      5.76 o 
   4   4   0      608.17      556.78     16.62 o 
   5   4   0       26.68       32.01      3.77 o 
   6   4   0        4.98        6.36      3.10 o 
   7   4   0        1.91        9.19      5.66 o 
   8   4   0        1.38        3.11      5.33 o 
   9   4   0       57.90       82.53      9.75 o 
  10   4   0        0.20       10.52      7.68 o 
   1   5   0      503.43      522.11     14.42 o 
   2   5   0      114.23      106.02      5.64 o 
   3   5   0       35.25       35.47      4.42 o 
   4   5   0      112.33      117.02      7.44 o 
   5   5   0        1.41       12.36      7.30 o 
   6   5   0       34.64       34.61      7.49 o 
   7   5   0        0.91       -4.36      7.03 o 
   8   5   0      198.93      209.15     14.92 o 
   1   6   0      241.67      244.97     11.23 o 
   2   6   0        1.05        5.59      7.18 o 
   3   6   0        5.58       24.81     15.74 o 
   4   6   0      120.28      149.25     20.19 o 
 -12   1   1       23.89       11.29      6.48 o 
 -11   1   1       47.71       48.07      9.03 o 
 -10   1   1       16.80       14.72      3.61 o 
  -9   1   1      678.72      660.75     17.66 o 
  -8   1   1       45.52       47.50      3.24 o 
  -7   1   1        0.57        2.47      1.74 o 
  -6   1   1      922.95      971.36     14.54 o 
  -5   1   1     4768.13     5141.06     48.80 o 
  -4   1   1     5977.11     6480.25     59.61 o 
  -3   1   1      674.72      691.49      9.23 o 
  -2   1   1     5349.13     5632.73     57.00 o 
  -1   1   1     6349.88     6457.04     62.87 o 
   0   1   1    10212.23    10506.94    210.92 o 
   1   1   1     9362.37     9767.25    112.87 o 
   2   1   1      994.34      928.24     10.26 o 
   3   1   1      475.68      479.89      6.52 o 
   4   1   1     3231.29     3398.50     32.99 o 
   5   1   1      846.81      796.54     12.24 o 
   6   1   1      295.58      291.26      6.89 o 
   7   1   1        2.64        4.41      2.02 o 
   8   1   1       26.48       30.46      3.00 o 
   9   1   1      478.29      450.47     10.45 o 
  10   1   1       19.87       28.62      5.04 o 
  11   1   1        1.98        4.13      5.33 o 
  12   1   1        2.64        5.39      4.83 o 
 -12   2   1       35.35       38.87      5.83 o 
 -11   2   1      145.25      165.20      9.19 o 
 -10   2   1        4.12        5.69      3.93 o 
  -9   2   1       19.51       22.01      4.01 o 
  -8   2   1      173.98      148.52      7.40 o 
  -7   2   1     1389.90     1395.31     20.62 o 
  -6   2   1      319.66      304.69      6.23 o 
  -5   2   1      938.51     1014.06     13.16 o 
  -4   2   1     4179.25     4723.60     50.28 o 
  -3   2   1      536.47      495.54      9.89 o 
  -2   2   1     5907.26     6255.68     74.24 o 
  -1   2   1      105.69       84.99      4.72 o 
   1   2   1     1903.27     2014.34     34.32 o 
   2   2   1     2457.76     2611.30     33.72 o 
   3   2   1       41.24       49.17      2.17 o 
   4   2   1       56.98       66.12      2.61 o 
   5   2   1      119.00      119.48      3.64 o 
   6   2   1     1197.91     1195.04     15.37 o 
   7   2   1      400.46      372.13      8.61 o 
   8   2   1       17.50       12.43      3.41 o 
   9   2   1       39.31       58.51      8.04 o 
  10   2   1        1.92        6.88      4.03 o 
  11   2   1      230.60      227.52     10.56 o 
  12   2   1        2.94       12.71     10.77 o 
 -11   3   1       76.89       79.87     11.45 o 
 -10   3   1       46.68       57.65      6.09 o 
  -9   3   1        1.08        1.99      4.66 o 
  -8   3   1      323.14      333.12      9.43 o 
  -7   3   1        1.50        9.52      2.74 o 
  -6   3   1      126.90      117.84      5.08 o 
  -5   3   1       40.20       29.59      2.80 o 
  -4   3   1        0.14        8.08      2.48 o 
  -3   3   1      369.26      324.49      8.87 o 
  -2   3   1       17.99       27.77      2.52 o 
  -1   3   1      108.01      132.17      6.99 o 
   0   3   1       36.31       26.13      7.83 o 
   1   3   1       89.78       86.22      5.72 o 
   2   3   1      150.37      163.16      4.97 o 
   3   3   1      248.10      248.28      7.30 o 
   4   3   1      227.18      245.47      6.66 o 
   5   3   1     1159.79     1180.31     18.01 o 
   6   3   1       97.98       81.25      5.44 o 
   7   3   1        0.01       -0.69      2.90 o 
   8   3   1      178.01      164.16      6.48 o 
   9   3   1      277.92      262.37     14.78 o 
  10   3   1      347.86      326.55     17.32 o 
  11   3   1      142.91      159.47     12.56 o 
 -10   4   1        0.89       16.48      6.44 o 
  -9   4   1       73.67       74.74     15.65 o 
  -8   4   1      166.41      170.29     12.69 o 
  -7   4   1       23.64       32.13      5.48 o 
  -6   4   1       28.75       29.28      3.47 o 
  -5   4   1      411.98      418.97     10.50 o 
  -4   4   1        2.89       11.56      3.36 o 
  -3   4   1      332.12      317.66      9.95 o 
  -2   4   1      209.87      197.35      6.52 o 
  -1   4   1      149.70      148.37      8.84 o 
   0   4   1      263.04      217.94     28.19 o 
   1   4   1      594.92      577.87     17.78 o 
   2   4   1      820.92      800.95     13.95 o 
   3   4   1      315.83      301.20      9.33 o 
   4   4   1      956.29      932.53     16.98 o 
   5   4   1      489.40      468.01     10.81 o 
   6   4   1      127.15      116.26      7.00 o 
   7   4   1        2.41        8.67      7.27 o 
   8   4   1       85.10       89.79      9.91 o 
   9   4   1       52.27       50.30      8.18 o 
  -8   5   1       95.66      115.49     11.51 o 
  -7   5   1        5.40        6.83      6.23 o 
  -6   5   1       27.77       35.44      7.43 o 
  -5   5   1       34.77       40.97      6.92 o 
  -4   5   1        1.97        6.12      3.29 o 
  -3   5   1       35.26       38.20      4.60 o 
  -2   5   1      382.46      348.02      9.84 o 
  -1   5   1       42.46       52.42      6.45 o 
   0   5   1     1208.00      564.08     27.01 o 
   1   5   1      552.37      605.65     15.63 o 
   2   5   1        0.24       -0.56      2.79 o 
   3   5   1        0.50        8.48      3.29 o 
   4   5   1        0.15        8.56      4.97 o 
   5   5   1      217.38      189.56     13.18 o 
   6   5   1       34.59       32.12     15.71 o 
   7   5   1       20.87       23.52      6.95 o 
   8   5   1      168.31      186.16     14.32 o 
  -4   6   1      106.51      123.07     11.15 o 
  -3   6   1       82.62      123.11     14.24 o 
  -2   6   1        8.72       14.83      7.53 o 
  -1   6   1        7.99       34.12      6.00 o 
   1   6   1      121.14      116.58     14.30 o 
   2   6   1        9.10       15.32     15.68 o 
   3   6   1       88.12      112.21     10.62 o 
   4   6   1       31.98       53.04      8.11 o 
 -12   0   2      103.41      106.05     14.59 o 
 -11   0   2       71.40       61.15     11.59 o 
 -10   0   2        0.17        3.67      3.55 o 
  -9   0   2      806.15      806.57     53.55 o 
  -8   0   2        8.34       12.11      3.31 o 
  -7   0   2     1552.76     1616.54     30.84 o 
  -6   0   2        0.94        3.30      2.40 o 
  -5   0   2     1528.83     1594.76     28.33 o 
  -4   0   2      537.55      593.88     12.76 o 
  -3   0   2     4677.48     4931.50     72.57 o 
  -2   0   2      331.84      329.60      6.82 o 
  -1   0   2        1.82       -1.02      0.68 o 
   1   0   2      447.16      422.43      8.55 o 
   2   0   2     2384.23     2384.00     53.61 o 
   3   0   2     4159.90     4220.84    386.14 o 
   4   0   2     4122.33     4420.62     94.51 o 
   5   0   2      940.59      984.50     28.48 o 
   6   0   2     2573.94     2874.11     68.56 o 
   7   0   2     3135.60     3251.69     78.45 o 
   8   0   2      929.07      889.89     29.22 o 
   9   0   2      297.80      274.46     16.21 o 
  10   0   2       26.66       29.18      5.15 o 
  11   0   2      137.10      147.02      9.43 o 
  12   0   2        9.51        6.12      9.24 o 
 -12   1   2        1.26        5.50      6.28 o 
 -11   1   2      169.03      157.78     13.99 o 
 -10   1   2       22.49       11.52      5.48 o 
  -9   1   2       61.96       49.62      7.86 o 
  -8   1   2      167.66      161.39      5.48 o 
  -7   1   2      138.37      121.06      5.61 o 
  -6   1   2      878.29      843.13     13.05 o 
  -5   1   2      852.90      902.85     11.51 o 
  -4   1   2      212.54      254.17      7.39 o 
  -3   1   2     3148.05     3406.53     35.92 o 
  -2   1   2      397.81      405.90      7.31 o 
  -1   1   2      452.31      456.31      6.52 o 
   0   1   2     4748.80     5035.89     73.42 o 
   1   1   2     2047.04     2211.62     20.72 o 
   2   1   2     6960.97     7893.46     70.98 o 
   3   1   2        1.19        4.45      1.05 o 
   4   1   2     1804.90     1891.56     22.79 o 
   5   1   2      832.46      891.36     13.30 o 
   6   1   2      852.93      877.80     13.90 o 
   7   1   2      208.56      206.72      6.19 o 
   8   1   2      200.61      198.29      6.44 o 
   9   1   2       40.77       40.06      5.61 o 
  10   1   2       33.08       32.02      6.27 o 
  11   1   2       71.04       79.03      6.75 o 
  12   1   2        1.08        1.55      6.62 o 
 -12   2   2        2.06        4.76      4.64 o 
 -11   2   2        3.25        7.40      4.12 o 
 -10   2   2        1.46        1.66      3.70 o 
  -9   2   2      104.80       89.51      7.39 o 
  -8   2   2      317.32      292.93     10.34 o 
  -7   2   2      122.56      125.25     10.93 o 
  -6   2   2      179.54      169.12      4.40 o 
  -5   2   2      179.84      166.54      4.46 o 
  -4   2   2      653.81      757.03     13.67 o 
  -3   2   2     2234.44     2477.90     33.03 o 
  -2   2   2     1345.94     1428.56     20.99 o 
  -1   2   2      740.62      704.57     15.65 o 
   0   2   2      938.67      783.81     68.00 o 
   1   2   2     2165.16     2448.90     40.36 o 
   2   2   2        0.77        4.61      1.41 o 
   3   2   2      134.86      150.52      3.71 o 
   4   2   2      994.68      972.21     13.67 o 
   5   2   2       25.36       45.35      2.36 o 
   6   2   2       33.79       28.20      2.48 o 
   7   2   2        8.61       12.56      2.28 o 
   8   2   2        0.61       -1.04      2.95 o 
   9   2   2       19.22       20.19      4.28 o 
  10   2   2       13.99       14.87      4.33 o 
  11   2   2        1.89       10.46      6.33 o 
  12   2   2        0.92       13.30     13.01 o 
 -11   3   2       29.23       47.01     10.06 o 
 -10   3   2       19.57       22.43      4.97 o 
  -9   3   2      345.99      320.47     14.02 o 
  -8   3   2       49.24       38.55      3.76 o 
  -7   3   2      633.45      645.25     16.59 o 
  -6   3   2        6.27        5.08      2.19 o 
  -5   3   2       69.51       60.69      4.11 o 
  -4   3   2     1889.69     1873.58     28.32 o 
  -3   3   2      951.24      938.22     17.29 o 
  -2   3   2      608.01      590.49     10.65 o 
  -1   3   2      181.28      199.22      8.71 o 
   1   3   2      212.85      239.02      9.45 o 
   2   3   2     1418.55     1394.96     18.26 o 
   3   3   2       44.95       45.33      4.93 o 
   4   3   2      342.60      298.37      7.30 o 
   5   3   2        3.76       10.17      2.52 o 
   6   3   2      379.65      334.80      7.74 o 
   7   3   2       78.20       80.20      4.39 o 
   8   3   2       54.68       51.53      5.06 o 
   9   3   2        2.08       13.58      5.98 o 
  10   3   2      151.37      159.32     12.43 o 
  11   3   2       89.99      101.98     10.79 o 
 -10   4   2       21.57       29.30      7.07 o 
  -9   4   2      338.58      336.22     18.13 o 
  -8   4   2      496.99      456.61     14.92 o 
  -7   4   2       73.19       66.94      4.51 o 
  -6   4   2       50.65       49.27      4.75 o 
  -5   4   2      140.10      115.66      7.86 o 
  -4   4   2     1261.69     1245.11     22.72 o 
  -3   4   2      526.37      548.57     13.66 o 
  -2   4   2       80.86       82.52      4.47 o 
  -1   4   2       66.08       69.26      6.49 o 
   1   4   2       17.83       21.26      5.68 o 
   2   4   2       62.58       71.76      3.96 o 
   3   4   2        4.93        3.26      2.58 o 
   4   4   2     1156.86     1082.43     17.94 o 
   5   4   2       28.67       29.75      3.28 o 
   6   4   2        0.05        1.39      4.96 o 
   7   4   2       52.37       57.96     14.68 o 
   8   4   2       68.59       75.91      9.34 o 
   9   4   2        9.55       19.52      6.49 o 
  -8   5   2       23.08       41.30      8.09 o 
  -7   5   2        8.92       17.63     12.36 o 
  -6   5   2      115.20      117.42     11.02 o 
  -5   5   2        0.21        5.81      3.12 o 
  -4   5   2      193.41      168.66      8.05 o 
  -3   5   2      194.49      187.67      8.57 o 
  -2   5   2      332.83      307.35      9.35 o 
  -1   5   2      419.40      379.83     19.30 o 
   0   5   2       11.68       18.35      6.94 o 
   1   5   2      342.89      367.05     11.79 o 
   2   5   2       64.70       68.71      6.00 o 
   3   5   2      254.34      262.04     14.56 o 
   4   5   2       26.19       34.97      6.70 o 
   5   5   2        5.04       19.25      6.74 o 
   6   5   2        7.38       22.58     11.74 o 
   7   5   2       10.94       13.92      6.44 o 
  -4   6   2        1.41       28.76      9.18 o 
  -2   6   2        5.70       14.36      5.51 o 
  -1   6   2        0.11       12.08      5.52 o 
   0   6   2        4.71       37.96      8.83 o 
   1   6   2        5.32        9.25      5.78 o 
   2   6   2       10.49       30.01      6.59 o 
   3   6   2        2.54       24.62      6.85 o 
   4   6   2       49.79       46.04     12.65 o 
 -12   1   3       56.64       53.20      8.27 o 
 -11   1   3      325.73      340.08     12.20 o 
 -10   1   3       44.19       36.27      7.62 o 
  -9   1   3      158.13      158.36      9.54 o 
  -8   1   3       11.76       17.88      3.67 o 
  -7   1   3      758.05      709.04     12.09 o 
  -6   1   3      373.40      398.01      6.99 o 
  -5   1   3     3528.07     3628.25     37.47 o 
  -4   1   3       22.73       30.37      2.60 o 
  -3   1   3      790.53      826.08     12.99 o 
  -2   1   3     1583.64     1604.19     21.16 o 
  -1   1   3      488.15      528.85      7.13 o 
   0   1   3     2115.27     2331.31     35.06 o 
   1   1   3     7693.09     8246.89     74.53 o 
   2   1   3    48984.60    44753.32    441.80 o 
   3   1   3     1155.27     1240.22     13.55 o 
   4   1   3     1715.23     1774.97     21.79 o 
   5   1   3       44.09       31.56      2.94 o 
   6   1   3      884.97     1003.15     15.37 o 
   7   1   3       31.06       42.34      3.16 o 
   8   1   3       44.93       49.38      3.60 o 
   9   1   3      224.95      224.31     12.21 o 
  10   1   3        7.23       10.57      6.21 o 
  11   1   3       14.27       24.71      4.97 o 
  12   1   3        0.02       10.81      5.43 o 
 -12   2   3       44.17       44.68      6.18 o 
 -11   2   3       41.46       52.58      5.87 o 
 -10   2   3       68.71       72.30     11.34 o 
  -9   2   3       81.06       69.04      5.81 o 
  -8   2   3      128.41      123.47      5.65 o 
  -7   2   3     1471.49     1359.68     20.43 o 
  -6   2   3       80.64       75.36      2.82 o 
  -5   2   3     1139.31     1184.60     15.93 o 
  -4   2   3      544.55      512.71     10.66 o 
  -3   2   3     5033.72     5266.09     64.01 o 
  -2   2   3     1920.40     2023.57     23.53 o 
   0   2   3     2295.36     2451.63     40.42 o 
   1   2   3      131.65      135.93      7.12 o 
   2   2   3      689.76      802.90     11.43 o 
   3   2   3      106.04      104.95      3.02 o 
   4   2   3      358.34      341.92      6.15 o 
   5   2   3      616.40      629.41      9.47 o 
   6   2   3      237.44      204.97      6.03 o 
   7   2   3      150.46      138.01      5.27 o 
   8   2   3       35.22       34.04      4.15 o 
   9   2   3      211.81      200.16      8.99 o 
  10   2   3       16.61       22.52      4.55 o 
  11   2   3       45.10       57.55     17.98 o 
 -11   3   3       10.74       11.37      5.38 o 
 -10   3   3        3.06        0.59      4.11 o 
  -9   3   3       37.11       49.15      4.47 o 
  -8   3   3       49.59       47.38      4.04 o 
  -7   3   3       26.97       29.66      3.48 o 
  -6   3   3       15.36       13.98      2.74 o 
  -5   3   3       67.88       66.30      4.43 o 
  -4   3   3     1026.20     1025.48     18.57 o 
  -3   3   3       60.78       64.19      4.18 o 
  -2   3   3       36.23       29.53      3.46 o 
   0   3   3       40.90       38.25      4.26 o 
   1   3   3     2246.40     2271.96     40.85 o 
   2   3   3      243.50      223.21      5.12 o 
   3   3   3       30.00       28.84      2.45 o 
   4   3   3       13.90       18.43      2.17 o 
   5   3   3      418.43      410.28      7.89 o 
   6   3   3      284.32      282.15      6.57 o 
   7   3   3      175.11      174.09      7.93 o 
   8   3   3        1.37        6.75      5.33 o 
   9   3   3        0.00       -0.83      5.45 o 
  10   3   3        8.02       14.86      6.64 o 
  11   3   3       50.39       40.68      8.13 o 
 -10   4   3        8.01       27.64      7.05 o 
  -9   4   3       87.50      111.60     10.88 o 
  -8   4   3       62.45       55.76      4.85 o 
  -7   4   3       39.65       27.12      3.47 o 
  -6   4   3      360.80      324.23     10.41 o 
  -5   4   3       39.93       37.53      4.16 o 
  -4   4   3       21.54       21.83      3.76 o 
  -3   4   3       64.14       67.89      5.00 o 
  -2   4   3      127.45      128.90      5.52 o 
  -1   4   3        2.92       -5.59      4.00 o 
   0   4   3      133.98      129.53      8.18 o 
   1   4   3      510.04      524.01     16.61 o 
   2   4   3      575.23      631.29     10.89 o 
   3   4   3      209.13      219.36      8.10 o 
   4   4   3      141.70      146.72      5.72 o 
   5   4   3      376.93      383.83     17.43 o 
   6   4   3      180.77      189.53     12.65 o 
   7   4   3       49.61       50.25      7.80 o 
   8   4   3       59.96       65.61      8.92 o 
   9   4   3       32.60       53.58     10.71 o 
  -8   5   3        0.27        1.56      6.49 o 
  -7   5   3        1.98        0.90      5.85 o 
  -6   5   3       23.80       33.78      7.18 o 
  -5   5   3        2.27        2.87      3.60 o 
  -4   5   3        7.66       14.20      3.92 o 
  -3   5   3       93.16       83.56      8.07 o 
  -2   5   3      545.23      508.92     17.42 o 
  -1   5   3        3.56       10.52      3.88 o 
   0   5   3      103.99      115.23      8.97 o 
   1   5   3      525.08      551.09     13.00 o 
   2   5   3        0.08       13.55      4.45 o 
   3   5   3       28.96       30.94      6.18 o 
   4   5   3       54.35       71.76      8.39 o 
   5   5   3        0.51        4.36      5.42 o 
   6   5   3      349.55      347.00     18.53 o 
   7   5   3       24.29       41.85      8.03 o 
  -4   6   3        0.03       15.54      7.71 o 
  -3   6   3       48.10       49.67      5.77 o 
  -2   6   3        0.60        4.08      4.59 o 
  -1   6   3       15.98       30.54      7.24 o 
   0   6   3       76.58       84.45     12.59 o 
   1   6   3       36.39       45.84     17.30 o 
   2   6   3      229.06      238.74     19.07 o 
   3   6   3      240.99      280.85     16.47 o 
   4   6   3        3.74       10.41      6.74 o 
 -12   0   4     1608.95     1560.35     54.91 o 
 -11   0   4     1242.06     1166.11     43.37 o 
 -10   0   4      126.35      113.40     12.71 o 
  -9   0   4      464.96      445.58     19.98 o 
  -8   0   4       17.31       19.21      5.71 o 
  -7   0   4     2017.15     1985.25     36.18 o 
  -6   0   4       23.51       12.69      2.68 o 
  -5   0   4      700.29      675.99     14.87 o 
  -4   0   4      199.49      190.84      6.13 o 
  -3   0   4      105.74      115.39      6.39 o 
  -2   0   4     6313.41     6606.49    175.49 o 
  -1   0   4     1386.90     1586.03     19.53 o 
   0   0   4      178.33      157.48      5.65 o 
   1   0   4        2.80        9.18      3.83 o 
   2   0   4    41901.30    38989.96    814.10 o 
   3   0   4      596.96      663.01     13.63 o 
   4   0   4      435.98      414.79     10.67 o 
   5   0   4        0.80        5.42      2.33 o 
   6   0   4     1772.81     1761.90     32.81 o 
   7   0   4     2990.39     2981.35    244.26 o 
   8   0   4      486.87      472.80     22.19 o 
   9   0   4      487.60      433.49     22.54 o 
  10   0   4       26.73       20.43      4.69 o 
  11   0   4      281.77      327.22     26.60 o 
  12   0   4        0.17       11.30      8.89 o 
 -12   1   4       17.09       27.41      7.20 o 
 -11   1   4        0.02        6.86      4.12 o 
 -10   1   4       28.37       30.49      4.63 o 
  -9   1   4      391.81      371.28     14.47 o 
  -8   1   4        0.04        2.44      2.42 o 
  -7   1   4      264.32      271.59      7.37 o 
  -6   1   4       44.52       52.98      2.41 o 
  -5   1   4     1421.39     1436.78     17.88 o 
  -4   1   4      128.74      128.23      4.45 o 
  -3   1   4     3211.74     3408.65     41.95 o 
  -2   1   4       27.80       16.63      1.62 o 
  -1   1   4      153.92      129.73      2.91 o 
   0   1   4     4247.00     4489.60     82.01 o 
   1   1   4      218.90      184.94      4.90 o 
   2   1   4    65504.93    57880.50    568.93 o 
   3   1   4     2866.67     3062.67     39.47 o 
   4   1   4       48.99       48.56      2.62 o 
   5   1   4     1528.92     1684.47     21.84 o 
   6   1   4      406.96      391.14      8.48 o 
   7   1   4        7.65       10.80      2.37 o 
   8   1   4      529.79      490.03     10.81 o 
   9   1   4      261.35      248.81     13.02 o 
  10   1   4       74.17       72.12      6.04 o 
  11   1   4        1.28        4.36      4.35 o 
  12   1   4        0.07        9.10      4.72 o 
 -12   2   4       30.13       33.41      6.45 o 
 -11   2   4       10.98       16.66      6.95 o 
 -10   2   4       41.13       44.55      5.32 o 
  -9   2   4      188.52      160.06     11.93 o 
  -8   2   4      220.59      213.82      7.29 o 
  -7   2   4      236.46      232.98      7.18 o 
  -6   2   4     1007.88     1096.41     19.28 o 
  -5   2   4       59.59       61.05      3.80 o 
  -4   2   4       85.23       72.78      4.01 o 
  -3   2   4     2983.48     3392.60     43.52 o 
  -2   2   4     2437.00     2642.50     29.57 o 
  -1   2   4     2774.21     1362.20     34.96 o 
   0   2   4        7.86        9.95      1.98 o 
   1   2   4        0.67        3.44      1.97 o 
   2   2   4     1292.82     1544.13     18.91 o 
   3   2   4       16.23       19.78      1.52 o 
   4   2   4      180.34      187.11      4.34 o 
   5   2   4      138.27      147.35      4.07 o 
   6   2   4        0.00        4.16      2.62 o 
   7   2   4       10.83       10.25      2.99 o 
   8   2   4      159.62      158.70      6.02 o 
   9   2   4        9.94        6.56      3.57 o 
  10   2   4      204.68      189.49     15.01 o 
  11   2   4       23.39       20.72      7.15 o 
 -11   3   4       36.58       31.59      5.79 o 
 -10   3   4        0.34        6.32      5.44 o 
  -9   3   4      362.80      361.37     10.54 o 
  -8   3   4       46.40       50.03      5.38 o 
  -7   3   4      281.30      249.98      9.46 o 
  -6   3   4       93.37       90.34      5.23 o 
  -5   3   4      717.35      670.17     14.44 o 
  -4   3   4      414.75      375.30     10.10 o 
  -3   3   4      178.16      153.57      6.33 o 
  -2   3   4       88.93      115.37      4.72 o 
  -1   3   4        8.42        9.02      4.53 o 
   0   3   4     1495.19     1490.47     29.72 o 
   1   3   4      220.89      190.73      6.89 o 
   2   3   4       31.47       35.61      2.12 o 
   3   3   4       69.50       62.68      3.14 o 
   4   3   4     1564.28     1517.48     24.13 o 
   5   3   4      114.81      114.46      3.93 o 
   6   3   4     1091.02     1031.45     14.55 o 
   7   3   4      210.65      196.31     12.18 o 
   8   3   4        8.35       14.96      5.67 o 
   9   3   4       91.39       87.12      9.62 o 
  10   3   4       10.56       18.47      7.94 o 
  11   3   4       28.85       29.63      7.54 o 
 -10   4   4       21.02       33.52      7.50 o 
  -9   4   4      128.06      136.41      8.83 o 
  -8   4   4      106.33      124.44      6.67 o 
  -7   4   4      178.59      151.23      6.67 o 
  -6   4   4      173.68      160.30      7.33 o 
  -5   4   4      210.69      186.19      7.91 o 
  -4   4   4       56.47       55.23      4.83 o 
  -3   4   4      170.62      158.14     10.13 o 
  -2   4   4        8.33       10.78      2.75 o 
  -1   4   4        4.16        8.65      4.71 o 
   0   4   4      103.64       98.07      7.22 o 
   1   4   4     1097.25     1093.42     21.68 o 
   2   4   4     1764.70     1681.30     20.76 o 
   3   4   4       86.12       82.34      4.35 o 
   4   4   4      183.71      197.70     12.39 o 
   5   4   4       69.88       88.32      9.95 o 
   6   4   4      192.91      166.00     11.96 o 
   7   4   4      218.36      197.62     13.38 o 
   8   4   4       14.99       23.12      6.86 o 
   9   4   4        0.18       -0.03      5.95 o 
  -8   5   4        0.02        0.11      9.21 o 
  -7   5   4       43.40       42.18     10.71 o 
  -6   5   4      100.29      110.01      6.91 o 
  -5   5   4        0.00        1.97      5.65 o 
  -4   5   4        8.97       12.81      3.92 o 
  -3   5   4      284.71      301.25     11.25 o 
  -2   5   4      140.94      143.79      6.82 o 
  -1   5   4      615.59      630.16     35.44 o 
   0   5   4      133.58      155.25     12.43 o 
   1   5   4      187.14      203.06      7.65 o 
   2   5   4      352.28      349.20     16.39 o 
   3   5   4      297.77      293.48     15.40 o 
   4   5   4        3.50        8.59      7.39 o 
   5   5   4       66.53       60.56      8.40 o 
   6   5   4      181.71      182.06     13.63 o 
   7   5   4       11.34       16.21      6.40 o 
  -4   6   4       21.97       40.02      9.65 o 
  -3   6   4        2.67       11.67      4.47 o 
  -2   6   4        7.93       20.53      7.13 o 
  -1   6   4      103.07      118.49     10.63 o 
   0   6   4       56.47       52.61     10.95 o 
   1   6   4        5.57        8.49      5.99 o 
   2   6   4      295.12      333.12     17.55 o 
   3   6   4        0.68        7.46     16.04 o 
   4   6   4        8.70       25.74      9.74 o 
 -12   1   5        0.39        3.66      6.17 o 
 -11   1   5       99.18       92.87     10.31 o 
 -10   1   5      169.29      170.85      8.45 o 
  -9   1   5       42.41       35.92      5.76 o 
  -8   1   5        9.15        8.93      2.66 o 
  -7   1   5      426.14      373.35      7.75 o 
  -6   1   5      129.73      143.13      3.83 o 
  -5   1   5      149.00      119.82      3.34 o 
  -4   1   5      167.83      193.44      5.65 o 
  -3   1   5     1712.43     1770.93     23.99 o 
  -2   1   5      797.25      839.98     15.73 o 
  -1   1   5      742.85      797.27      8.41 o 
   0   1   5     1555.10     1565.21     18.17 o 
   1   1   5     1299.19     1482.67     21.09 o 
   2   1   5    15893.03    17479.15    190.95 o 
   3   1   5      537.83      539.16     10.00 o 
   4   1   5     1815.96     1908.61     27.28 o 
   5   1   5      371.40      356.35      9.00 o 
   6   1   5     1324.89     1350.65     19.24 o 
   7   1   5      440.45      433.77      9.65 o 
   8   1   5      125.63      123.52      5.42 o 
   9   1   5       51.26       58.90      4.33 o 
  10   1   5       48.80       52.33      5.50 o 
  11   1   5      170.89      201.68      9.86 o 
  12   1   5        1.21        2.10      5.59 o 
 -12   2   5       59.96       67.87      9.34 o 
 -11   2   5       24.63       35.67      9.36 o 
 -10   2   5      102.75      100.27      7.94 o 
  -9   2   5      430.33      409.27     13.08 o 
  -8   2   5      136.75      130.96      5.84 o 
  -7   2   5        5.31       10.19      2.63 o 
  -6   2   5      124.91      122.82      5.62 o 
  -5   2   5      833.03      789.06     15.06 o 
  -4   2   5      797.92      835.11     15.06 o 
  -3   2   5     3316.84     3555.49     38.86 o 
  -2   2   5      669.64      705.89      9.50 o 
  -1   2   5     3264.13     3396.80     36.98 o 
   0   2   5     3358.09     3522.22     45.27 o 
   1   2   5     1583.55     1725.94     21.70 o 
   2   2   5     1550.10     1560.51     17.09 o 
   3   2   5      475.71      469.57      7.65 o 
   4   2   5     4501.94     4620.54     44.66 o 
   5   2   5       45.61       44.00      2.94 o 
   6   2   5      200.04      214.76      6.29 o 
   7   2   5      318.49      304.36      9.03 o 
   8   2   5      117.29      125.13      7.58 o 
   9   2   5       94.60       95.81      9.00 o 
  10   2   5       32.35       38.73      7.04 o 
  11   2   5       56.09       66.74     14.04 o 
 -11   3   5        2.90        7.92      4.88 o 
 -10   3   5       10.87       11.44      3.69 o 
  -9   3   5       29.84       36.38      4.19 o 
  -8   3   5        8.97        9.73      2.94 o 
  -7   3   5      230.99      197.17      7.83 o 
  -6   3   5      136.17      119.56      6.08 o 
  -5   3   5      268.04      271.54      8.81 o 
  -4   3   5      401.40      363.69     10.03 o 
  -3   3   5     1892.13     2061.42     31.00 o 
  -2   3   5     6356.52     7168.22    150.18 o 
  -1   3   5        7.77        4.46      3.02 o 
   0   3   5     1031.40     1127.53     19.84 o 
   1   3   5      196.51      183.67      6.67 o 
   2   3   5        7.67       10.99      1.53 o 
   3   3   5       71.42       70.86      2.99 o 
   4   3   5      340.55      299.07      6.25 o 
   5   3   5       95.80      100.11      3.79 o 
   6   3   5      810.29      753.05     17.76 o 
   7   3   5      211.33      221.26     13.02 o 
   8   3   5       24.99       35.09      6.70 o 
   9   3   5        0.13       -2.70      5.35 o 
  10   3   5       82.83       83.01     10.71 o 
 -10   4   5       35.15       36.32      7.57 o 
  -9   4   5      113.78      123.24      6.87 o 
  -8   4   5       60.96       54.67      4.77 o 
  -7   4   5        0.02        4.08      3.19 o 
  -6   4   5       20.07       30.32      3.85 o 
  -5   4   5       50.41       47.87      5.75 o 
  -4   4   5       38.81       32.48      3.99 o 
  -3   4   5        0.28        3.28      3.06 o 
  -2   4   5      896.82      909.19     18.30 o 
  -1   4   5      114.73      116.11     10.48 o 
   0   4   5      230.73      232.28      8.74 o 
   1   4   5      618.14      602.38     14.90 o 
   2   4   5      900.00      882.22     13.08 o 
   3   4   5       63.52       60.01      3.69 o 
   4   4   5        7.43        3.23      4.80 o 
   5   4   5        7.30        2.88     11.92 o 
   6   4   5       22.89       26.67      6.47 o 
   7   4   5        3.44       19.01      6.11 o 
   8   4   5       10.68        8.85      6.57 o 
   9   4   5       27.63       22.07      7.63 o 
  -8   5   5        1.56        8.22     13.15 o 
  -7   5   5      246.07      232.62     11.32 o 
  -6   5   5       71.53       76.10      6.26 o 
  -5   5   5        0.25        0.17      4.52 o 
  -4   5   5        3.27       10.28      3.82 o 
  -3   5   5       91.55      101.59      6.97 o 
  -2   5   5       21.65       23.43      3.19 o 
  -1   5   5        3.96       11.17      3.55 o 
   0   5   5       18.51       28.74      4.53 o 
   1   5   5       41.42       60.38      7.31 o 
   2   5   5       52.31       60.55      7.84 o 
   3   5   5      295.93      288.33     15.63 o 
   4   5   5       59.26       56.27      7.80 o 
   5   5   5        1.67       11.18     14.68 o 
   6   5   5       74.56       71.50     14.30 o 
   7   5   5       35.17       46.44     11.45 o 
  -4   6   5       25.19       38.60      5.58 o 
  -3   6   5        6.88       17.00      5.02 o 
  -2   6   5       21.54       21.46      5.07 o 
  -1   6   5        1.63        9.60      7.16 o 
   0   6   5      165.07      176.78     12.42 o 
   1   6   5      152.63      190.59     13.33 o 
   2   6   5       29.64       42.86     13.65 o 
   3   6   5      117.57      168.18     17.60 o 
   4   6   5        5.54       13.05     13.83 o 
 -12   0   6      105.32      105.58     14.12 o 
 -11   0   6       77.46       94.16     13.06 o 
 -10   0   6        8.42        6.94      7.71 o 
  -9   0   6      158.21      150.93     15.42 o 
  -8   0   6      971.32      999.50     22.59 o 
  -7   0   6     1827.92     1917.28     35.16 o 
  -6   0   6     1308.24     1443.43     27.22 o 
  -5   0   6      210.37      226.10     11.77 o 
  -4   0   6       27.66       19.43      4.68 o 
  -3   0   6     3760.03     3885.09     56.79 o 
  -2   0   6     2144.68     2247.61     28.00 o 
  -1   0   6     2329.29     2432.24     37.03 o 
   0   0   6     1634.68     1243.67     47.09 o 
   1   0   6      280.65      266.82      7.65 o 
   2   0   6    32644.61    32856.88   1700.14 o 
   3   0   6      184.19      177.69      6.17 o 
   4   0   6        4.98        4.30      2.12 o 
   5   0   6       66.29       69.82      4.81 o 
   6   0   6     2437.62     2538.13     44.55 o 
   7   0   6      113.80      138.44      7.74 o 
   8   0   6     1297.37     1273.26     28.47 o 
   9   0   6        5.92        4.23      3.65 o 
  10   0   6      162.47       99.63      9.89 o 
  11   0   6      187.38      155.66     15.60 o 
  12   0   6       21.27       11.06      9.24 o 
 -12   1   6        0.95       11.91      9.50 o 
 -11   1   6        5.74       14.01      4.62 o 
 -10   1   6       32.01       33.64      4.92 o 
  -9   1   6      271.89      248.70     11.43 o 
  -8   1   6      109.05      107.77      7.47 o 
  -7   1   6     1329.58     1385.80     18.90 o 
  -6   1   6      538.01      586.81      9.63 o 
  -5   1   6     3847.71     4146.45     52.21 o 
  -4   1   6      214.91      188.83      5.70 o 
  -3   1   6       33.52       40.37      2.53 o 
  -2   1   6     1814.73     1916.90     21.49 o 
  -1   1   6     7139.24     7361.66     69.84 o 
   0   1   6      623.17      685.93      9.71 o 
   1   1   6      797.12      809.13     13.41 o 
   2   1   6     3209.87     3343.74     36.69 o 
   3   1   6      182.34      203.21      4.74 o 
   4   1   6       95.55      107.30      3.82 o 
   5   1   6       90.96       91.27      4.55 o 
   6   1   6       63.47       65.17      4.35 o 
   7   1   6      115.37      104.65      4.75 o 
   8   1   6      406.87      393.31      9.76 o 
   9   1   6      377.30      370.33      9.93 o 
  10   1   6       47.50       49.72      5.82 o 
  11   1   6        0.89       10.26      5.29 o 
  12   1   6        3.33       10.73      7.30 o 
 -12   2   6        5.53       13.13      5.94 o 
 -11   2   6        0.08        8.44      4.41 o 
 -10   2   6       32.24       35.55      5.03 o 
  -9   2   6      255.52      240.13     14.47 o 
  -8   2   6       67.45       54.88      4.13 o 
  -7   2   6      630.49      658.33     14.65 o 
  -6   2   6        6.82        1.79      4.13 o 
  -5   2   6      462.68      530.21     11.86 o 
  -4   2   6     1922.91     2018.54     29.02 o 
  -3   2   6     1167.31     1106.77     14.74 o 
  -2   2   6     2183.59     2493.96     28.11 o 
  -1   2   6        3.85       13.77      1.79 o 
   0   2   6        0.13        7.86      2.00 o 
   1   2   6       87.75       89.71      3.22 o 
   2   2   6      141.27      157.31      3.32 o 
   3   2   6        5.66       14.38      4.72 o 
   4   2   6     1250.88     1285.19     15.33 o 
   5   2   6        2.93        6.18      2.28 o 
   6   2   6      161.66      141.90      5.17 o 
   7   2   6       62.74       72.08      4.16 o 
   8   2   6      351.39      339.71      9.13 o 
   9   2   6       27.37       32.98      6.60 o 
  10   2   6       11.81        9.03      5.91 o 
  11   2   6       20.50       26.32      7.07 o 
 -11   3   6      102.13      112.17     13.02 o 
 -10   3   6      199.71      190.18      8.25 o 
  -9   3   6      122.09      131.17      6.62 o 
  -8   3   6       18.99       14.06      3.28 o 
  -7   3   6       10.09        5.77      6.95 o 
  -6   3   6       13.18       10.26      4.32 o 
  -5   3   6     1176.04     1071.47     20.01 o 
  -4   3   6        1.47        5.22      1.58 o 
  -3   3   6       59.68       66.23      3.44 o 
  -2   3   6      161.70      209.38      9.72 o 
  -1   3   6      557.25      528.46     14.17 o 
   0   3   6      391.48      341.70      9.39 o 
   1   3   6      123.02      106.99      5.08 o 
   2   3   6       59.61       50.44      2.77 o 
   3   3   6        0.30       11.37      3.03 o 
   4   3   6      604.92      587.71      9.29 o 
   5   3   6       20.54       27.83      4.42 o 
   6   3   6      828.63      792.50     18.54 o 
   7   3   6      216.20      210.07      9.19 o 
   8   3   6      152.96      160.77     11.64 o 
   9   3   6      125.80      129.19     11.43 o 
  10   3   6       50.37       48.65      8.22 o 
 -10   4   6        3.25       12.97      4.80 o 
  -9   4   6       25.92       26.95      4.45 o 
  -8   4   6       34.86       39.48      4.38 o 
  -7   4   6      155.73      163.67      7.99 o 
  -6   4   6       58.83       36.43      4.15 o 
  -5   4   6       69.72       64.78      5.05 o 
  -4   4   6        3.75        3.53      2.92 o 
  -3   4   6      153.53      146.21      5.75 o 
  -2   4   6       99.66       92.19      4.75 o 
  -1   4   6        9.20       12.11      2.73 o 
   0   4   6        4.43        4.10      4.05 o 
   1   4   6      375.84      376.50     11.35 o 
   2   4   6      146.50      145.34      4.57 o 
   3   4   6      221.54      230.58     24.66 o 
   4   4   6       54.31       38.30      6.60 o 
   5   4   6      391.51      373.04     17.08 o 
   6   4   6      113.72      122.42     10.66 o 
   7   4   6       87.73       89.33      9.85 o 
   8   4   6       97.81      111.78     11.09 o 
   9   4   6        6.88        4.83      6.86 o 
  -8   5   6       84.34      106.75     16.80 o 
  -7   5   6       96.32       95.93      6.94 o 
  -6   5   6      332.18      301.41     11.46 o 
  -5   5   6       55.49       51.48      5.58 o 
  -4   5   6      139.87      148.40     12.06 o 
  -3   5   6       17.27       34.02      4.86 o 
  -2   5   6      186.87      176.29      7.50 o 
  -1   5   6      265.55      273.03      9.26 o 
   0   5   6       30.82       39.47      4.78 o 
   1   5   6      100.35      100.18     13.18 o 
   2   5   6       62.34       74.33      8.30 o 
   3   5   6      377.00      372.96     17.83 o 
   4   5   6        3.35        8.89      9.00 o 
   5   5   6      105.61      124.09     10.92 o 
   6   5   6       30.57       32.87      7.17 o 
   7   5   6      196.59      216.71     15.10 o 
  -4   6   6       28.19       31.99      8.94 o 
  -3   6   6       41.27       50.55      6.01 o 
  -2   6   6        1.84        8.03      4.95 o 
  -1   6   6      119.87      127.05      9.26 o 
   0   6   6       55.04       56.17      7.12 o 
   1   6   6        2.24       16.98     12.45 o 
   2   6   6        5.47       26.49      6.91 o 
   3   6   6      301.15      301.32     17.22 o 
   4   6   6        3.16       11.80      6.39 o 
 -12   1   7      133.28      138.99     11.40 o 
 -11   1   7      516.25      511.98     18.56 o 
 -10   1   7      527.62      509.72     14.66 o 
  -9   1   7       93.67       89.31      6.29 o 
  -8   1   7      248.04      224.26     12.85 o 
  -7   1   7      593.78      556.41     11.44 o 
  -6   1   7     1549.94     1659.79     20.89 o 
  -5   1   7       64.05       80.36      4.35 o 
  -4   1   7      131.21      166.06      5.42 o 
  -3   1   7     1714.12     1731.02     23.95 o 
  -2   1   7      406.15      395.73      7.11 o 
  -1   1   7     2492.27     2590.92     22.91 o 
   0   1   7     2937.56     3173.30     34.48 o 
   1   1   7     5023.87     5325.25     65.52 o 
   2   1   7      943.01      908.23     18.84 o 
   3   1   7     1935.86     2078.43     24.80 o 
   4   1   7     1805.57     1884.00     23.55 o 
   5   1   7      199.10      200.45      5.70 o 
   6   1   7      827.23      812.82     16.19 o 
   7   1   7       64.28       55.11      4.46 o 
   8   1   7      104.25      111.17      5.32 o 
   9   1   7      165.98      176.72      6.98 o 
  10   1   7      178.39      180.61      8.75 o 
  11   1   7       54.22       53.55      7.56 o 
 -12   2   7        0.01        6.02      4.59 o 
 -11   2   7       48.37       51.40      5.99 o 
 -10   2   7        0.45       -2.20      3.59 o 
  -9   2   7      430.44      407.87     10.92 o 
  -8   2   7       23.91       26.73      3.27 o 
  -7   2   7      419.41      421.38     11.35 o 
  -6   2   7      523.52      501.28     11.97 o 
  -5   2   7      968.14      957.02     17.37 o 
  -4   2   7      188.32      196.44      6.59 o 
  -3   2   7       32.21       41.95      2.13 o 
  -2   2   7        3.11       14.20      2.79 o 
  -1   2   7      620.49      620.05      9.94 o 
   0   2   7     2018.11     2040.29     24.95 o 
   1   2   7      332.29      376.25      7.12 o 
   2   2   7      394.88      379.01      5.59 o 
   3   2   7     3219.73     3281.91     32.54 o 
   4   2   7    13040.37    13995.40    165.84 o 
   5   2   7       64.78       66.11      3.50 o 
   6   2   7      100.44      101.47      4.55 o 
   7   2   7       16.47       18.69      2.91 o 
   8   2   7      549.68      518.07     14.28 o 
   9   2   7       61.85       72.93      8.28 o 
  10   2   7       25.92       19.75      6.36 o 
  11   2   7       24.31       27.19      6.80 o 
 -11   3   7      199.46      213.21     10.94 o 
 -10   3   7        1.53        6.00      3.75 o 
  -9   3   7        6.63        6.07      3.33 o 
  -8   3   7        5.73       11.04      3.24 o 
  -7   3   7      181.27      164.67      7.46 o 
  -6   3   7      407.48      392.38     11.20 o 
  -5   3   7       79.57       73.43      4.94 o 
  -4   3   7       59.24       56.50      3.26 o 
  -3   3   7      293.51      279.86      6.93 o 
  -2   3   7       27.24       32.39      2.58 o 
  -1   3   7       12.02        9.38      3.17 o 
   0   3   7     1229.99     1295.97     21.87 o 
   1   3   7        0.31        3.36      2.08 o 
   2   3   7      132.28      126.31      3.77 o 
   3   3   7     1888.14     1934.92     28.91 o 
   4   3   7     1979.38     2014.59     27.03 o 
   5   3   7       54.46       52.62      4.87 o 
   6   3   7      243.46      239.10      9.78 o 
   7   3   7       16.95       37.59      6.22 o 
   8   3   7       18.62       28.60      6.81 o 
   9   3   7       13.90       17.72      6.57 o 
  10   3   7        8.00       12.52      7.03 o 
 -10   4   7        1.18        2.96      4.31 o 
  -9   4   7        3.47        2.64      3.64 o 
  -8   4   7       61.90       51.15      4.84 o 
  -7   4   7      182.84      156.46      8.03 o 
  -6   4   7        4.63        7.89      3.33 o 
  -5   4   7      259.46      241.85      9.26 o 
  -4   4   7       56.18       46.24      4.58 o 
  -3   4   7       34.04       39.73      3.38 o 
  -2   4   7      490.07      497.61      9.95 o 
  -1   4   7       36.82       40.63      4.51 o 
   0   4   7        6.65        9.74      3.29 o 
   1   4   7      452.90      424.96     12.04 o 
   2   4   7      339.60      306.24     23.60 o 
   3   4   7      884.65      804.58     24.60 o 
   4   4   7        1.05       11.29      9.21 o 
   5   4   7      199.65      218.15     13.21 o 
   6   4   7       16.91        9.87      5.78 o 
   7   4   7        0.17       -5.09      5.38 o 
   8   4   7      248.27      252.75     15.85 o 
   9   4   7        0.72        8.83      6.82 o 
  -8   5   7        1.19       10.51      4.67 o 
  -7   5   7      139.84      154.50      8.54 o 
  -6   5   7      115.71      121.54      7.60 o 
  -5   5   7       97.13       91.96     11.84 o 
  -4   5   7       15.56       16.21      4.38 o 
  -3   5   7      201.79      200.31     11.76 o 
  -2   5   7       10.17       12.95      3.76 o 
  -1   5   7        0.23        8.78      5.87 o 
   0   5   7       36.73       31.04      6.00 o 
   1   5   7      135.45      132.71     10.24 o 
   2   5   7      298.52      309.55     15.69 o 
   3   5   7       99.39      118.63     10.39 o 
   4   5   7       22.47       25.34      6.45 o 
   5   5   7       48.77       69.95      9.28 o 
   6   5   7       39.32       44.02      7.95 o 
   7   5   7       18.41       37.18      8.14 o 
  -4   6   7       24.55       43.21      5.90 o 
  -3   6   7       74.53       93.70      9.56 o 
  -2   6   7       42.33       52.68      6.67 o 
  -1   6   7        1.36        6.35      5.44 o 
   0   6   7      148.41      159.95     10.13 o 
   1   6   7      240.06      268.00     15.42 o 
   2   6   7       59.56       59.76      8.76 o 
   3   6   7       16.50       23.83      7.15 o 
 -12   0   8       75.01       73.62     12.71 o 
 -11   0   8      146.56      135.12     14.77 o 
 -10   0   8     1291.27     1323.47     45.61 o 
  -9   0   8        3.43        1.11      3.38 o 
  -8   0   8      301.26      311.53     10.95 o 
  -7   0   8     1400.26     1344.51     26.90 o 
  -6   0   8        0.60        4.77      3.94 o 
  -5   0   8     3789.55     4119.90     63.88 o 
  -4   0   8     1167.82     1283.43     23.37 o 
  -3   0   8    21914.65    21355.77    553.22 o 
  -2   0   8      102.39       94.95      3.20 o 
  -1   0   8    13904.59    13379.65    978.20 o 
   0   0   8     3270.37     3209.22     68.95 o 
   1   0   8     5878.93     6211.36    103.52 o 
   2   0   8     3051.61     3199.11     64.12 o 
   3   0   8      387.89      378.28     10.06 o 
   4   0   8      614.46      766.55     16.97 o 
   5   0   8      443.74      421.89     12.29 o 
   6   0   8      593.22      573.09     29.51 o 
   7   0   8      265.03      274.11     11.00 o 
   8   0   8      172.38      183.95      9.47 o 
   9   0   8       19.55       26.02      5.44 o 
  10   0   8      288.15      306.03     13.66 o 
  11   0   8       37.12       44.63     12.56 o 
  12   0   8        0.73       14.07      9.12 o 
 -12   1   8        9.42       16.86     10.92 o 
 -11   1   8      191.13      203.14     12.44 o 
 -10   1   8     1329.30     1323.50     25.96 o 
  -9   1   8     1019.29      982.23     20.72 o 
  -8   1   8       16.96       13.62      2.68 o 
  -7   1   8       15.46       18.41      3.24 o 
  -6   1   8      910.41      959.43     17.52 o 
  -5   1   8     1365.92     1488.31     22.90 o 
  -4   1   8     2476.35     2674.33     35.44 o 
  -3   1   8       36.47       42.23      2.04 o 
  -2   1   8      425.37      395.58     13.48 o 
  -1   1   8      595.98      609.62      7.23 o 
   0   1   8      478.60      489.29      7.44 o 
   1   1   8     1314.69     1398.75     20.89 o 
   2   1   8      646.63      716.90     13.15 o 
   3   1   8      278.48      279.31      5.84 o 
   4   1   8     2218.44     2433.45     29.25 o 
   5   1   8      296.53      321.27      7.49 o 
   6   1   8      634.61      660.13     12.22 o 
   7   1   8       16.54       23.33      2.76 o 
   8   1   8      209.67      199.31      8.96 o 
   9   1   8      174.74      189.98      7.28 o 
  10   1   8        1.94       11.75      6.10 o 
  11   1   8        0.42        6.60      8.56 o 
 -12   2   8       34.93       41.48      5.99 o 
 -11   2   8       33.37       49.17     10.95 o 
 -10   2   8       40.95       37.99      5.14 o 
  -9   2   8        2.70        5.62      2.96 o 
  -8   2   8        6.63        2.20      3.31 o 
  -7   2   8       62.97       58.51      4.69 o 
  -6   2   8       70.15       65.30      4.46 o 
  -5   2   8       54.53       58.68      4.59 o 
  -4   2   8      634.00      717.63     14.01 o 
  -3   2   8      171.79      144.01      3.88 o 
  -2   2   8      255.64      279.02      6.01 o 
  -1   2   8     4663.18     5595.51     58.38 o 
   0   2   8      429.52      545.78      9.43 o 
   1   2   8      105.36      146.63      5.77 o 
   2   2   8       17.44        7.71      2.35 o 
   3   2   8     1376.24     1369.62     18.46 o 
   4   2   8     6968.89     7162.43     76.96 o 
   5   2   8      461.67      443.93     10.66 o 
   6   2   8     1727.35     1686.15     23.65 o 
   7   2   8      349.69      330.35     10.90 o 
   8   2   8      231.84      236.56      9.62 o 
   9   2   8      119.98      111.02      9.15 o 
  10   2   8        0.17        7.99      5.81 o 
  11   2   8        0.83        5.78      5.56 o 
 -11   3   8      180.53      167.41      9.78 o 
 -10   3   8       53.58       45.33      4.97 o 
  -9   3   8        8.40        8.46      3.44 o 
  -8   3   8        1.76       -1.39      3.42 o 
  -7   3   8      383.13      331.23     12.91 o 
  -6   3   8      225.93      214.86      8.23 o 
  -5   3   8      675.69      648.22     14.75 o 
  -4   3   8      159.99      176.15      7.11 o 
  -3   3   8       15.16       14.40      2.18 o 
  -2   3   8     1205.32     1264.78     16.36 o 
  -1   3   8     3579.30     3607.24     41.33 o 
   0   3   8      130.38      120.97      8.67 o 
   1   3   8        9.57        8.27      2.25 o 
   2   3   8      446.96      414.89      8.65 o 
   3   3   8     1824.27     1804.72     22.70 o 
   4   3   8      711.21      630.71     20.25 o 
   5   3   8        0.07        4.86      3.63 o 
   6   3   8       59.81       57.19      7.02 o 
   7   3   8        4.40       16.00      4.09 o 
   8   3   8       64.69       75.10      9.08 o 
   9   3   8      112.37       96.98     10.12 o 
  10   3   8        1.25       -2.73      9.09 o 
 -10   4   8       72.68       80.33      6.22 o 
  -9   4   8        0.99        2.28      3.73 o 
  -8   4   8       32.90       36.46      4.90 o 
  -7   4   8      198.50      188.55     11.75 o 
  -6   4   8      130.23      127.98      7.15 o 
  -5   4   8       14.39       20.03      4.01 o 
  -4   4   8        4.57        2.00      3.03 o 
  -3   4   8      174.99      145.37      9.00 o 
  -2   4   8      601.03      582.08     10.96 o 
  -1   4   8      744.05      746.17     14.72 o 
   0   4   8      200.53      201.87      8.14 o 
   1   4   8      305.27      293.07     13.45 o 
   2   4   8      190.57      191.32     11.26 o 
   3   4   8      183.59      184.74     13.33 o 
   4   4   8      674.91      702.47     23.47 o 
   5   4   8      286.18      275.42     11.42 o 
   6   4   8      112.86      114.65     10.74 o 
   7   4   8       22.92       23.71      6.98 o 
   8   4   8       69.54       81.99     13.71 o 
   9   4   8        2.81        4.40      6.50 o 
  -8   5   8       97.45      110.83      6.90 o 
  -7   5   8       64.76       78.85      6.68 o 
  -6   5   8        0.96        5.47      3.91 o 
  -5   5   8        5.44        4.37      3.96 o 
  -4   5   8      223.74      225.81     10.15 o 
  -3   5   8        0.84       10.40      3.83 o 
  -2   5   8       26.35       33.02      4.38 o 
  -1   5   8       14.60       28.99      4.00 o 
   0   5   8      106.96      113.97      9.27 o 
   1   5   8       46.49       47.63      7.06 o 
   2   5   8        0.01        3.80      8.97 o 
   3   5   8      154.09      162.20     15.80 o 
   4   5   8      125.07      133.33     11.21 o 
   5   5   8      290.96      303.09     16.96 o 
   6   5   8       15.59       19.70      6.72 o 
   7   5   8       86.27       99.03     10.84 o 
  -4   6   8        6.09       18.39      4.98 o 
  -3   6   8       42.08       39.75      7.71 o 
  -2   6   8       21.61       21.71      5.75 o 
  -1   6   8       93.49       99.03      8.50 o 
   0   6   8        5.29        2.49      5.15 o 
   1   6   8        0.64        7.67     15.07 o 
   2   6   8       13.74       27.28     20.42 o 
   3   6   8       19.73       28.36      9.89 o 
 -12   1   9       53.80       64.13      8.78 o 
 -11   1   9      190.56      204.20     14.98 o 
 -10   1   9      146.73      137.18      8.88 o 
  -9   1   9      810.30      790.09     18.26 o 
  -8   1   9      209.52      198.00      6.83 o 
  -7   1   9      155.98      155.68      6.74 o 
  -6   1   9       14.92       18.62      3.02 o 
  -5   1   9     4553.29     4911.69     61.33 o 
  -4   1   9        1.21        2.83      2.04 o 
  -3   1   9     2214.64     2279.57     25.85 o 
  -2   1   9      920.23      945.30     12.77 o 
  -1   1   9     1436.89     1443.61     14.20 o 
   0   1   9     2576.46     2790.99     31.08 o 
   1   1   9     3552.71     3719.18     47.91 o 
   2   1   9      174.18      159.83      5.59 o 
   3   1   9       95.17       89.66      3.22 o 
   4   1   9     1780.09     1785.66     22.94 o 
   5   1   9      472.20      477.25      9.53 o 
   6   1   9      380.56      352.78      8.50 o 
   7   1   9        0.91        2.19      2.27 o 
   8   1   9       12.74       17.00      5.72 o 
   9   1   9       82.07       84.68      6.25 o 
  10   1   9      166.82      182.94      9.02 o 
  11   1   9       19.13       20.78      6.04 o 
 -12   2   9       81.20       78.64      9.60 o 
 -11   2   9       34.44       36.26      6.59 o 
 -10   2   9      104.28      116.49      7.68 o 
  -9   2   9       66.24       64.04      4.79 o 
  -8   2   9       39.73       25.45      4.76 o 
  -7   2   9      887.86      887.37     18.07 o 
  -6   2   9       11.05       14.90      2.89 o 
  -5   2   9     2151.76     2077.21     30.90 o 
  -4   2   9       51.79       51.65      3.67 o 
  -3   2   9     2347.79     2376.34     27.74 o 
  -2   2   9      198.45      214.80      5.29 o 
  -1   2   9     2910.69     3156.62     35.18 o 
   0   2   9     2344.15     2777.54     32.58 o 
   1   2   9      171.81      136.35      5.70 o 
   2   2   9        3.06       -1.61      3.34 o 
   3   2   9      130.78      129.07      7.52 o 
   4   2   9      831.12      867.01     13.79 o 
   5   2   9      232.81      219.95      7.02 o 
   6   2   9      149.70      156.44     12.21 o 
   7   2   9       52.63       62.47      5.46 o 
   8   2   9      780.90      751.53     18.19 o 
   9   2   9       28.22       28.64      5.21 o 
  10   2   9       63.60       60.55      9.42 o 
  11   2   9      100.84      109.60     10.26 o 
 -11   3   9      223.61      209.97      9.13 o 
 -10   3   9       20.27       17.24      4.19 o 
  -9   3   9      106.18      102.76      6.14 o 
  -8   3   9        0.03        1.42      3.62 o 
  -7   3   9      343.97      281.36     18.21 o 
  -6   3   9      217.14      196.76      8.03 o 
  -5   3   9        3.39        5.26      2.83 o 
  -4   3   9       30.09       24.78      3.41 o 
  -3   3   9        0.18        6.00      1.73 o 
  -2   3   9      750.66      795.70     12.04 o 
  -1   3   9      788.80      930.91     14.88 o 
   0   3   9     2569.55     3014.68     41.98 o 
   1   3   9        4.00        6.36      1.92 o 
   2   3   9       17.65       25.05      7.02 o 
   3   3   9      354.65      329.40     10.98 o 
   4   3   9     1143.65     1075.08     28.16 o 
   5   3   9      349.14      335.74     11.57 o 
   6   3   9      434.70      398.84     13.21 o 
   7   3   9      168.19      175.12      8.77 o 
   8   3   9        4.00        8.30     10.92 o 
   9   3   9       11.47       10.85      6.41 o 
  10   3   9       29.34       33.41      7.56 o 
 -10   4   9       26.72       38.88      5.05 o 
  -9   4   9        7.08       23.31      4.48 o 
  -8   4   9       95.94       89.82      6.64 o 
  -7   4   9       38.18       51.68      5.39 o 
  -6   4   9        2.46        8.20      3.78 o 
  -5   4   9        0.58       -0.53      3.51 o 
  -4   4   9      400.57      340.19     18.15 o 
  -3   4   9      342.38      297.38     19.88 o 
  -2   4   9        0.21        5.41      3.48 o 
  -1   4   9      192.74      195.65      6.86 o 
   0   4   9      791.45      809.51     17.46 o 
   1   4   9      112.70      117.68      8.61 o 
   2   4   9      400.73      401.24     16.27 o 
   3   4   9      168.99      150.76     10.66 o 
   4   4   9      183.79      179.89     14.83 o 
   5   4   9      609.83      574.25     17.03 o 
   6   4   9        0.02        3.35      3.93 o 
   7   4   9       10.46       19.04      6.71 o 
   8   4   9      122.55      109.48     11.50 o 
   9   4   9       41.69       41.22      8.38 o 
  -8   5   9       14.26       25.01      4.88 o 
  -7   5   9       83.29       82.92      6.84 o 
  -6   5   9       12.32       12.87      4.41 o 
  -5   5   9        0.38       10.35      4.43 o 
  -4   5   9       44.80       51.99      5.62 o 
  -3   5   9       36.30       43.04      5.22 o 
  -2   5   9        7.99       15.59      3.91 o 
  -1   5   9      141.59      152.06      8.35 o 
   0   5   9       91.80       87.63     18.27 o 
   1   5   9      179.47      174.35     11.61 o 
   2   5   9       66.60       68.84      8.32 o 
   3   5   9        9.96       16.79      6.91 o 
   4   5   9      106.16      112.82     10.32 o 
   5   5   9       69.28       81.35     15.01 o 
   6   5   9        2.09       13.85      6.65 o 
  -4   6   9      198.86      217.72     13.80 o 
  -3   6   9       43.41       38.27     14.86 o 
  -2   6   9        1.45       10.59      5.53 o 
  -1   6   9       57.85       49.32      7.28 o 
   0   6   9       36.40       42.18      9.09 o 
   1   6   9      154.49      156.93     12.29 o 
   2   6   9       24.83       40.27      7.60 o 
   3   6   9       75.93       88.47     10.53 o 
 -12   0  10      213.19      217.27     19.19 o 
 -11   0  10      815.66      820.31     35.90 o 
 -10   0  10     1239.48     1278.16     45.31 o 
  -9   0  10     1058.39     1061.36     38.25 o 
  -8   0  10      301.56      287.29     10.55 o 
  -7   0  10      320.64      313.34     10.45 o 
  -6   0  10      706.52      745.51     36.58 o 
  -5   0  10      334.40      490.85     13.03 o 
  -4   0  10    11998.24    14071.82    194.68 o 
  -3   0  10     3249.85     3348.93     41.86 o 
  -2   0  10     1856.84     2045.22     26.83 o 
  -1   0  10     2357.67     2484.35     56.08 o 
   0   0  10     3687.70     3986.33     47.83 o 
   1   0  10     8569.20     9326.54    272.30 o 
   2   0  10       39.30       34.82      2.96 o 
   3   0  10     1896.26     1846.28     32.37 o 
   4   0  10     1753.97     1438.52     27.54 o 
   5   0  10      372.84      401.95     12.33 o 
   6   0  10       95.00       85.51      5.97 o 
   7   0  10       52.91       53.49      5.34 o 
   8   0  10      713.33      726.73     20.63 o 
   9   0  10      483.99      451.70     16.37 o 
  10   0  10       27.41       41.24      6.16 o 
  11   0  10       34.22       36.48      6.55 o 
 -12   1  10       15.59       19.32      6.73 o 
 -11   1  10      177.74      176.89     13.30 o 
 -10   1  10       17.59       24.02      4.45 o 
  -9   1  10        8.37       11.74      4.16 o 
  -8   1  10       54.19       44.20      6.55 o 
  -7   1  10      613.76      586.16     13.61 o 
  -6   1  10     1662.73     1745.73     27.06 o 
  -5   1  10      399.46      509.19     11.27 o 
  -4   1  10       21.65       33.98      4.32 o 
  -3   1  10     4109.07     4333.08     45.98 o 
  -2   1  10      572.67      581.40      9.20 o 
  -1   1  10      797.97      852.95      9.61 o 
   0   1  10        8.51       15.35      1.48 o 
   1   1  10      306.43      304.94      7.70 o 
   2   1  10     1805.78     2003.46     29.03 o 
   3   1  10      605.07      635.33     10.28 o 
   4   1  10     2824.46     3118.72     36.48 o 
   5   1  10      430.72      393.65      8.61 o 
   6   1  10      260.87      242.39      6.99 o 
   7   1  10       12.38       14.98      2.73 o 
   8   1  10       16.67       25.80      3.39 o 
   9   1  10       27.03       25.87      4.50 o 
  10   1  10       33.67       55.74      7.83 o 
  11   1  10        5.40        2.44      5.24 o 
 -12   2  10        7.02       -0.68      5.68 o 
 -11   2  10       35.93       39.22      5.48 o 
 -10   2  10       37.81       35.00      4.28 o 
  -9   2  10       86.34       89.61      5.65 o 
  -8   2  10        1.90       10.32      4.16 o 
  -7   2  10       83.05       85.86      5.63 o 
  -6   2  10       19.88       15.12      2.96 o 
  -5   2  10      963.95      844.96     16.44 o 
  -4   2  10      706.38      669.25     13.72 o 
  -3   2  10      471.13      561.44     10.52 o 
  -2   2  10      330.62      307.15      6.55 o 
  -1   2  10      114.13      117.06      3.38 o 
   0   2  10     1647.20     1946.09     24.29 o 
   1   2  10      874.14      845.14     16.38 o 
   2   2  10      995.29     1132.67     20.43 o 
   3   2  10        7.30        8.51      5.62 o 
   4   2  10      474.64      429.68     11.87 o 
   5   2  10      402.77      353.45     10.83 o 
   6   2  10     1085.37      961.14     67.21 o 
   7   2  10       12.20        8.24      3.45 o 
   8   2  10      200.87      193.06      8.93 o 
   9   2  10       61.85       59.26      5.94 o 
  10   2  10        6.30        5.29      5.61 o 
  11   2  10        0.25       12.59      6.22 o 
 -11   3  10       27.15       31.99      4.86 o 
 -10   3  10       96.49       99.65      6.50 o 
  -9   3  10        2.13        0.04      4.71 o 
  -8   3  10       27.46       25.20      4.19 o 
  -7   3  10      513.11      435.35     13.64 o 
  -6   3  10      260.37      246.73      9.08 o 
  -5   3  10       24.36       31.60      3.76 o 
  -4   3  10       27.69       22.83      3.47 o 
  -3   3  10      301.83      275.81      6.91 o 
  -2   3  10      416.28      459.03      8.65 o 
  -1   3  10      293.89      277.81      7.27 o 
   0   3  10       31.22       57.55      8.27 o 
   1   3  10      215.67      177.15      7.65 o 
   2   3  10      582.98      587.19     14.95 o 
   3   3  10      748.39      741.47     17.53 o 
   4   3  10        2.80        4.33      3.30 o 
   5   3  10       12.15       13.24      4.31 o 
   6   3  10     1269.19     1165.23     24.77 o 
   7   3  10      269.27      255.48     10.73 o 
   8   3  10       92.49      103.70     15.68 o 
   9   3  10        0.24        1.72      9.50 o 
  10   3  10       57.84       71.55      9.64 o 
  -9   4  10      322.92      320.02     12.60 o 
  -8   4  10        1.25       13.16      4.13 o 
  -7   4  10       41.11       44.58      7.62 o 
  -6   4  10      179.50      190.20      8.78 o 
  -5   4  10      265.88      208.55     11.57 o 
  -4   4  10      101.25      100.87      6.71 o 
  -3   4  10      385.43      326.12     16.81 o 
  -2   4  10      148.40      145.50      5.66 o 
  -1   4  10      324.44      307.00     13.34 o 
   0   4  10       11.48       20.80      3.48 o 
   1   4  10      175.78      166.02     10.10 o 
   2   4  10       17.02       26.70      5.37 o 
   3   4  10      335.76      294.47     14.50 o 
   4   4  10      234.16      224.17     13.34 o 
   5   4  10       16.20       23.03      4.76 o 
   6   4  10        1.44        1.31      4.06 o 
   7   4  10      100.90      112.37     11.20 o 
   8   4  10       56.50       37.11      8.10 o 
  -7   5  10        1.74        8.60      4.21 o 
  -6   5  10        6.79       10.69      4.41 o 
  -5   5  10      111.10      116.38      7.86 o 
  -4   5  10       45.27       56.22      7.55 o 
  -3   5  10       62.26       68.32      6.30 o 
  -2   5  10       17.65       12.39      4.87 o 
  -1   5  10       93.79       99.00      7.17 o 
   0   5  10      259.01      227.93     16.83 o 
   1   5  10       29.43       29.09      7.65 o 
   2   5  10       14.56        8.48      5.49 o 
   3   5  10       78.46       79.06      8.91 o 
   4   5  10       12.49       18.43      6.28 o 
   5   5  10      193.72      218.99     14.56 o 
   6   5  10        0.14       12.29      5.96 o 
  -3   6  10        0.02        2.62      6.32 o 
  -2   6  10       34.33       33.73      6.57 o 
  -1   6  10        8.77       10.87      5.70 o 
   0   6  10        0.80       -9.27      9.47 o 
   1   6  10        0.13       11.99     12.48 o 
   2   6  10       21.50       15.13      6.55 o 
 -12   1  11       63.69       50.57      9.30 o 
 -11   1  11      136.47      108.54      9.92 o 
 -10   1  11      270.25      273.18     10.66 o 
  -9   1  11      651.11      627.17     16.29 o 
  -8   1  11     1242.13     1081.89     60.03 o 
  -7   1  11       58.79       54.67      5.17 o 
  -6   1  11      263.41      217.40      7.51 o 
  -5   1  11     1723.73     1729.06     26.22 o 
  -4   1  11     2362.12     2793.04     32.01 o 
  -3   1  11        4.07       11.71      1.50 o 
  -2   1  11      238.50      261.70      4.98 o 
  -1   1  11     5596.11     5613.55     43.29 o 
   0   1  11      101.73      101.85      2.32 o 
   1   1  11        3.65        6.48      2.71 o 
   2   1  11      397.73      423.63     10.40 o 
   3   1  11        1.93        3.95      3.08 o 
   4   1  11     1455.42     1441.91     19.73 o 
   5   1  11       28.78       22.65      2.55 o 
   6   1  11        6.47        5.37      2.79 o 
   7   1  11        8.83        8.79      2.56 o 
   8   1  11      545.79      573.87     15.22 o 
   9   1  11        1.17        2.63      3.60 o 
  10   1  11      229.59      223.45     13.08 o 
  11   1  11       19.44       30.46      6.81 o 
 -12   2  11      117.94      125.20     10.92 o 
 -11   2  11        0.18        1.12      3.69 o 
 -10   2  11      100.21      106.84      6.19 o 
  -9   2  11      192.38      208.37      9.15 o 
  -8   2  11     2714.03     2740.06     41.46 o 
  -7   2  11      658.12      641.69     15.11 o 
  -6   2  11       93.57       87.06      5.11 o 
  -5   2  11      205.35      195.48      7.20 o 
  -4   2  11      880.02      886.28     16.63 o 
  -3   2  11     2275.95     2352.48     41.03 o 
  -2   2  11        1.99        3.88      1.43 o 
  -1   2  11      428.01      379.62      6.39 o 
   0   2  11      505.59      563.33      9.73 o 
   1   2  11     1827.48     1781.90     28.23 o 
   2   2  11      138.18      106.86      5.72 o 
   3   2  11      171.43      150.99      7.01 o 
   4   2  11       38.69       41.54      4.34 o 
   5   2  11      306.46      351.90     13.85 o 
   6   2  11      138.93      163.75      7.96 o 
   7   2  11        0.94        3.24      3.24 o 
   8   2  11       48.17       42.52      5.01 o 
   9   2  11        4.49       10.75      4.80 o 
  10   2  11       54.62       69.40      8.97 o 
 -11   3  11       42.76       40.40      5.08 o 
 -10   3  11       10.87       13.48      3.93 o 
  -9   3  11        1.08        0.43      3.79 o 
  -8   3  11      153.40      140.25      7.68 o 
  -7   3  11      249.05      236.68      9.28 o 
  -6   3  11      127.50       88.05      5.69 o 
  -5   3  11      207.59      194.19      7.88 o 
  -4   3  11      213.89      204.20      7.93 o 
  -3   3  11        0.94        6.35      2.03 o 
  -2   3  11      598.42      560.45      9.77 o 
  -1   3  11       20.21       25.97      2.74 o 
   0   3  11      358.04      381.69      9.62 o 
   1   3  11      264.37      240.79      9.03 o 
   2   3  11       30.95       22.61      4.58 o 
   3   3  11      585.51      569.70     15.20 o 
   4   3  11       12.55       13.42      3.68 o 
   5   3  11      960.12      939.31     21.27 o 
   6   3  11     1760.58     1668.69     39.91 o 
   7   3  11      203.64      209.98     10.02 o 
   8   3  11        1.49        4.63      5.73 o 
   9   3  11       12.26       19.39     16.33 o 
  10   3  11       99.90      130.01     11.89 o 
  -9   4  11      786.76      770.34     20.22 o 
  -8   4  11        2.08        6.51      4.88 o 
  -7   4  11      144.14      148.76      8.20 o 
  -6   4  11      205.92      206.26      9.31 o 
  -5   4  11       68.06       68.30      5.87 o 
  -4   4  11        8.04        3.30      3.22 o 
  -3   4  11      129.06      121.03      7.04 o 
  -2   4  11      200.38      211.83      6.55 o 
  -1   4  11       91.43       97.15      5.11 o 
   0   4  11       87.88      104.14      8.14 o 
   1   4  11      257.63      256.00     12.55 o 
   2   4  11      138.22      143.28     10.06 o 
   3   4  11      170.05      177.33      9.17 o 
   4   4  11      176.23      177.64      9.47 o 
   5   4  11       88.19       75.18      8.71 o 
   6   4  11        0.02        9.56      4.41 o 
   7   4  11      110.26      126.26     11.67 o 
   8   4  11        1.45       11.28      6.85 o 
  -7   5  11      120.76      112.77      7.78 o 
  -6   5  11       12.09       12.33      6.73 o 
  -5   5  11       67.51       66.43      6.48 o 
  -4   5  11       87.46      105.83      7.28 o 
  -3   5  11       82.63       87.97      7.03 o 
  -2   5  11        5.52        0.32      4.50 o 
  -1   5  11      362.17      342.15     10.82 o 
   0   5  11       12.75       12.54      7.12 o 
   1   5  11       38.64       54.15      7.45 o 
   2   5  11        1.31       10.36     10.03 o 
   3   5  11      142.92      157.83     14.09 o 
   4   5  11        2.19       14.80      9.15 o 
   5   5  11      110.18      116.66     11.04 o 
   6   5  11        2.74       16.54      8.06 o 
  -3   6  11       12.63       20.23      6.95 o 
  -2   6  11       24.34       23.29      8.01 o 
  -1   6  11       54.18       45.17      7.01 o 
   0   6  11       34.11       36.07     11.06 o 
   1   6  11        0.71        6.70      6.47 o 
   2   6  11        0.00        4.01     12.24 o 
 -12   0  12       60.76       59.44     12.59 o 
 -11   0  12       65.36       63.03     11.53 o 
 -10   0  12      475.94      460.21     25.13 o 
  -9   0  12     2543.97     2686.73     73.80 o 
  -8   0  12        6.59       14.65      4.91 o 
  -7   0  12        4.76        2.06      4.41 o 
  -6   0  12     1114.70     1091.51     23.65 o 
  -5   0  12     1364.94     1419.84     27.22 o 
  -4   0  12     2783.77     2950.13     47.12 o 
  -3   0  12      477.60      453.86     11.80 o 
  -2   0  12     4166.14     4709.56     57.01 o 
  -1   0  12     2560.74     2608.52     60.26 o 
   0   0  12       15.59       16.02      1.66 o 
   1   0  12       36.74       35.95      2.16 o 
   2   0  12      349.92      373.72     19.16 o 
   3   0  12     2654.13     2748.28     45.82 o 
   4   0  12     1728.11     1834.38     33.84 o 
   5   0  12      335.20      342.38     25.95 o 
   6   0  12      134.06      147.66      7.80 o 
   7   0  12        4.54        3.20      3.26 o 
   8   0  12      668.29      629.07     19.37 o 
   9   0  12       11.78       13.82      4.85 o 
  10   0  12       79.91       81.45     10.95 o 
  11   0  12       28.67       36.49      8.89 o 
 -12   1  12       18.19       26.94      7.14 o 
 -11   1  12       33.80       38.18      7.30 o 
 -10   1  12       36.91       34.64      4.95 o 
  -9   1  12        0.07        7.17      4.07 o 
  -8   1  12      429.32      448.81     12.76 o 
  -7   1  12       50.32       60.06      4.54 o 
  -6   1  12       57.67       54.76      4.22 o 
  -5   1  12      279.09      249.54      7.76 o 
  -4   1  12      198.22      209.14      5.09 o 
  -3   1  12     2588.43     2769.55     28.45 o 
  -2   1  12       14.11       18.42      2.02 o 
  -1   1  12     1154.36     1184.96     12.44 o 
   0   1  12      260.44      269.56      4.22 o 
   1   1  12     8124.56     9089.96     92.55 o 
   2   1  12     2629.26     2871.97     39.74 o 
   3   1  12      763.04      838.83     12.77 o 
   4   1  12        0.01        4.54      2.14 o 
   5   1  12      272.21      225.77      6.44 o 
   6   1  12      176.49      186.62      6.26 o 
   7   1  12       22.79       25.15      3.89 o 
   8   1  12      132.41      141.65     13.51 o 
   9   1  12       21.79       28.84      4.78 o 
  10   1  12      364.98      373.00     13.19 o 
  11   1  12        4.23       19.39      6.16 o 
 -12   2  12        1.27        5.31      6.56 o 
 -11   2  12        4.49        4.17      3.82 o 
 -10   2  12        4.56        4.53      3.35 o 
  -9   2  12       39.02       35.38      4.92 o 
  -8   2  12      930.76      933.70     19.93 o 
  -7   2  12     1453.82     1357.78     24.49 o 
  -6   2  12      111.59      115.92      5.95 o 
  -5   2  12      170.52      166.24      6.74 o 
  -4   2  12      410.62      403.17     10.36 o 
  -3   2  12      204.84      209.18      5.26 o 
  -2   2  12      201.22      190.46      5.11 o 
  -1   2  12       19.18       15.85      1.93 o 
   0   2  12      325.88      383.86      7.58 o 
   1   2  12       44.60       80.05      4.89 o 
   2   2  12     1214.71     1330.86     23.57 o 
   3   2  12       73.24       74.59      6.44 o 
   4   2  12      241.06      216.13      8.49 o 
   5   2  12      537.55      529.13     14.14 o 
   6   2  12     1345.90     1236.27     24.34 o 
   7   2  12      108.35      108.91      7.01 o 
   8   2  12       30.49       21.50      4.25 o 
   9   2  12        5.83       24.95     13.44 o 
  10   2  12        0.08        7.96      5.98 o 
 -11   3  12        4.35       10.78      4.08 o 
 -10   3  12        4.96        7.41      3.81 o 
  -9   3  12        5.61        2.91      5.57 o 
  -8   3  12      411.26      454.99     13.71 o 
  -7   3  12       11.74       24.66      4.13 o 
  -6   3  12       10.59       10.51      4.32 o 
  -5   3  12      246.94      242.25      8.99 o 
  -4   3  12       46.33       50.50      7.24 o 
  -3   3  12     1253.00     1209.16     20.62 o 
  -2   3  12       35.83       35.21      2.68 o 
  -1   3  12      170.66      169.77      5.62 o 
   0   3  12      234.37      243.01      6.71 o 
   1   3  12      403.83      375.45     16.56 o 
   2   3  12        1.36        1.13      2.90 o 
   3   3  12      235.97      215.81      9.10 o 
   4   3  12       53.46       41.36      4.88 o 
   5   3  12      280.76      259.13     10.72 o 
   6   3  12       92.30       68.67     13.51 o 
   7   3  12       43.35       51.10      5.69 o 
   8   3  12      143.90      129.84      8.23 o 
   9   3  12        1.96        8.81      7.15 o 
  -9   4  12       30.81       38.45      5.58 o 
  -8   4  12      270.68      242.21     10.72 o 
  -7   4  12        6.08        7.28      3.99 o 
  -6   4  12       86.74       97.56      6.91 o 
  -5   4  12      351.81      322.04     11.57 o 
  -4   4  12        7.69       10.28      3.75 o 
  -3   4  12       70.73       74.58      5.84 o 
  -2   4  12       54.17       53.70      3.77 o 
  -1   4  12      198.11      200.45      6.98 o 
   0   4  12      259.93      275.11     12.72 o 
   1   4  12       76.98       91.63      7.93 o 
   2   4  12      241.19      221.97     21.13 o 
   3   4  12      217.09      190.64      9.59 o 
   4   4  12       99.88       87.62      8.32 o 
   5   4  12      120.53      109.41     10.30 o 
   6   4  12      521.25      473.61     15.88 o 
   7   4  12       93.12       93.20     10.48 o 
   8   4  12      125.32      114.35     11.71 o 
  -7   5  12       62.26       89.15      7.21 o 
  -6   5  12        3.42        5.86      4.60 o 
  -5   5  12      145.56      133.07      8.35 o 
  -4   5  12      167.83      186.86      9.47 o 
  -3   5  12       45.90       55.95      7.91 o 
  -2   5  12      110.48      109.37      9.33 o 
  -1   5  12        2.20        9.23      5.14 o 
   0   5  12      224.85      222.75     10.56 o 
   1   5  12      334.79      298.07     15.18 o 
   2   5  12      103.70      103.82      9.61 o 
   3   5  12      140.68      132.75     16.54 o 
   4   5  12       84.74       88.31      9.59 o 
   5   5  12       93.23      104.80     10.74 o 
   6   5  12       22.93       30.93      8.03 o 
  -3   6  12       19.00       15.47      6.71 o 
  -2   6  12       10.29        0.56      5.39 o 
  -1   6  12        1.86        5.89      5.67 o 
   0   6  12       47.61       41.53      9.44 o 
   1   6  12        1.34        1.00      7.53 o 
 -12   1  13      100.68       81.19      9.34 o 
 -11   1  13       15.07       17.08      6.42 o 
 -10   1  13      516.63      513.80     19.24 o 
  -9   1  13      437.17      446.40     13.47 o 
  -8   1  13       60.00       52.67      5.59 o 
  -7   1  13      101.66      107.02      5.93 o 
  -6   1  13      752.95      710.87     15.05 o 
  -5   1  13     1022.09      966.15     17.65 o 
  -4   1  13        0.18        4.13      1.56 o 
  -3   1  13      521.72      618.16     10.32 o 
  -2   1  13     1315.19     1439.39     14.89 o 
  -1   1  13     2359.35     2265.93     21.30 o 
   0   1  13       99.22       97.93      2.50 o 
   1   1  13      674.05      720.24      8.99 o 
   2   1  13      162.74      229.23      8.53 o 
   3   1  13     1511.46     1474.91     19.70 o 
   4   1  13        0.11        4.55      2.87 o 
   5   1  13        7.72       14.75      2.24 o 
   6   1  13       16.67       15.39      3.23 o 
   7   1  13        7.27       12.14      3.50 o 
   8   1  13      384.59      368.67     22.52 o 
   9   1  13        0.65        9.06      4.08 o 
  10   1  13        8.19       21.16      4.64 o 
  11   1  13      124.87      132.34      8.37 o 
 -12   2  13      207.64      215.70     13.94 o 
 -11   2  13       19.09       17.48      4.29 o 
 -10   2  13        2.45        7.55      3.35 o 
  -9   2  13        7.54        8.52      3.95 o 
  -8   2  13      340.99      338.50     11.36 o 
  -7   2  13      529.64      449.32     13.59 o 
  -6   2  13        9.15       13.46      3.03 o 
  -5   2  13       58.56       57.96      4.30 o 
  -4   2  13     1592.14     1516.99     19.85 o 
  -3   2  13     1186.95     1118.59     15.79 o 
  -2   2  13      251.52      250.96      5.66 o 
  -1   2  13       90.25       84.78      2.99 o 
   0   2  13       82.37      112.08      4.47 o 
   1   2  13      487.56      416.53     11.14 o 
   2   2  13       69.36      102.74      5.75 o 
   3   2  13        0.09       -3.23      2.66 o 
   4   2  13      390.78      386.10     11.60 o 
   5   2  13     1426.36     1259.21     35.66 o 
   6   2  13     1453.61     1348.63     26.17 o 
   7   2  13        0.01        0.51      3.73 o 
   8   2  13        0.89        9.38      5.40 o 
   9   2  13       81.04       69.48      8.66 o 
  10   2  13       11.44       28.53      7.21 o 
 -11   3  13       45.75       46.69      5.34 o 
 -10   3  13       13.57       13.78      4.41 o 
  -9   3  13       14.68       23.23      4.80 o 
  -8   3  13        8.76       11.67      4.38 o 
  -7   3  13      242.60      250.30      9.89 o 
  -6   3  13        7.97        9.90      3.74 o 
  -5   3  13      550.66      502.37     21.31 o 
  -4   3  13      167.66      166.28      9.18 o 
  -3   3  13       76.91       77.32      3.88 o 
  -2   3  13       96.92       97.20      3.96 o 
  -1   3  13      626.29      681.34     11.27 o 
   0   3  13       54.61       58.86      4.10 o 
   1   3  13      448.57      479.46     13.47 o 
   2   3  13        9.40       11.26      4.53 o 
   3   3  13      125.38      121.91      7.00 o 
   4   3  13        0.14       -3.75      3.78 o 
   5   3  13      829.54      720.43     18.66 o 
   6   3  13       27.37       31.33      5.21 o 
   7   3  13      462.17      431.47     18.96 o 
   8   3  13       37.76       37.94      5.42 o 
   9   3  13       51.43       67.67      9.21 o 
  -9   4  13      165.41      153.38      9.04 o 
  -8   4  13        0.75        9.51      4.14 o 
  -7   4  13        0.34       -1.02      3.81 o 
  -6   4  13      342.08      315.87     11.74 o 
  -5   4  13      196.48      182.22      9.01 o 
  -4   4  13        0.29        1.55      5.35 o 
  -3   4  13        5.52        2.97      3.50 o 
  -2   4  13      369.19      363.69      8.63 o 
  -1   4  13        0.39        1.20      3.00 o 
   0   4  13      251.48      273.24     16.71 o 
   1   4  13      748.54      737.55     22.78 o 
   2   4  13      119.01      138.06     11.77 o 
   3   4  13      118.75      115.69      7.86 o 
   4   4  13        4.09        9.45      4.09 o 
   5   4  13       66.33       64.27      6.48 o 
   6   4  13       35.70       31.79      4.90 o 
   7   4  13      141.73      157.43     25.72 o 
   8   4  13       62.24       58.14      8.96 o 
  -7   5  13       13.36       26.41      5.10 o 
  -6   5  13       64.35       65.47      6.61 o 
  -5   5  13        0.44        8.69      4.21 o 
  -4   5  13       94.56      101.25      8.37 o 
  -3   5  13      105.32      105.88      9.78 o 
  -2   5  13        1.01        3.71      4.65 o 
  -1   5  13      279.77      273.43     12.10 o 
   0   5  13       14.89       12.30      4.69 o 
   1   5  13       76.30       75.67      8.32 o 
   2   5  13       21.49       12.91      5.75 o 
   3   5  13       81.81       79.37      9.35 o 
   4   5  13        2.65       11.25      6.07 o 
   5   5  13       14.62       19.04      6.64 o 
  -2   6  13        0.59       -0.10      5.57 o 
  -1   6  13        0.66        7.83      5.85 o 
   0   6  13       30.09       32.39      8.96 o 
 -12   0  14       11.19       36.19     10.30 o 
 -11   0  14      193.90      200.44     17.89 o 
 -10   0  14        1.73        9.24      7.65 o 
  -9   0  14     2022.99     2001.54     59.73 o 
  -8   0  14       63.94       47.37      9.24 o 
  -7   0  14       92.68      101.55      6.94 o 
  -6   0  14     1123.19     1207.61     25.74 o 
  -5   0  14      716.90      694.22     17.00 o 
  -4   0  14      818.09      943.22     16.30 o 
  -3   0  14     9495.36    11630.64    134.72 o 
  -2   0  14     8553.27    10217.03    118.46 o 
  -1   0  14    10811.61    11113.50    229.81 o 
   0   0  14     1516.55     1568.71     22.11 o 
   1   0  14      534.91      466.46      7.75 o 
   2   0  14      427.07      420.43     11.60 o 
   3   0  14     1185.79     1083.13     22.57 o 
   4   0  14     1614.37     1696.73     32.55 o 
   5   0  14      211.55      195.42      8.78 o 
   6   0  14       49.44       42.09      4.93 o 
   7   0  14      247.84      247.96     11.31 o 
   8   0  14      197.69      210.93     16.54 o 
   9   0  14       13.43       13.54      7.06 o 
  10   0  14       97.49      127.94     13.65 o 
 -12   1  14       29.08       29.27      7.30 o 
 -11   1  14      102.57      105.72      9.73 o 
 -10   1  14        0.34       -0.47      5.22 o 
  -9   1  14      202.28      204.95      9.31 o 
  -8   1  14     1748.22     1781.41     30.37 o 
  -7   1  14     1201.16     1244.24     22.73 o 
  -6   1  14       75.74       76.16      4.98 o 
  -5   1  14        9.59        9.85      2.74 o 
  -4   1  14      387.74      364.11      7.48 o 
  -3   1  14       11.02       18.85      3.12 o 
  -2   1  14      257.13      323.90     10.16 o 
  -1   1  14        2.32        7.42      2.90 o 
   0   1  14      447.35      449.00      5.83 o 
   1   1  14      297.55      259.67      5.00 o 
   2   1  14      717.96      781.47     11.52 o 
   3   1  14      178.59      176.06      5.01 o 
   4   1  14       62.68       75.78      3.76 o 
   5   1  14       66.29       53.08      4.00 o 
   6   1  14       31.47       28.17      3.92 o 
   7   1  14       19.05       30.89      4.44 o 
   8   1  14      203.41      207.59      9.50 o 
   9   1  14       11.28       11.36      4.26 o 
  10   1  14      200.10      191.26      9.80 o 
 -11   2  14       27.37       27.28      4.85 o 
 -10   2  14       10.08        6.46      4.29 o 
  -9   2  14       20.00       21.03      4.45 o 
  -8   2  14      101.12       97.74      6.55 o 
  -7   2  14       71.22       69.58      5.64 o 
  -6   2  14      359.19      352.81     10.66 o 
  -5   2  14      232.01      214.11      7.81 o 
  -4   2  14        0.43        8.81      4.41 o 
  -3   2  14       11.32       19.94      2.03 o 
  -2   2  14      120.04      152.34      4.41 o 
  -1   2  14       95.99       89.24      3.12 o 
   0   2  14       65.99       64.93      4.21 o 
   1   2  14      119.29       95.18      5.48 o 
   2   2  14      158.14      160.70      7.07 o 
   3   2  14       28.41       20.06      3.65 o 
   4   2  14        3.20        7.05      3.13 o 
   5   2  14      198.72      200.89      9.97 o 
   6   2  14     1166.50     1085.35     39.35 o 
   7   2  14      149.94      133.96      8.00 o 
   8   2  14        7.14        8.26      6.39 o 
   9   2  14      116.16      112.75      7.85 o 
  10   2  14        0.91       -0.49      6.05 o 
 -11   3  14       15.88       21.52      4.52 o 
 -10   3  14       42.29       43.69      5.71 o 
  -9   3  14        1.49        4.88      4.03 o 
  -8   3  14      177.39      156.43      8.21 o 
  -7   3  14       58.41       55.87      5.50 o 
  -6   3  14      665.92      644.05     16.09 o 
  -5   3  14      367.77      366.91     11.49 o 
  -4   3  14      419.14      423.41     11.99 o 
  -3   3  14      964.57      982.68     15.78 o 
  -2   3  14       20.13       17.73      2.45 o 
  -1   3  14      186.95      170.08      5.26 o 
   0   3  14       25.39       27.17      7.21 o 
   1   3  14     1554.69     1604.47     28.94 o 
   2   3  14      104.14      104.41      6.49 o 
   3   3  14        5.38        9.73      3.37 o 
   4   3  14      282.06      268.37     10.89 o 
   5   3  14      490.38      465.19     14.81 o 
   6   3  14      123.75      156.82      9.09 o 
   7   3  14       36.24       38.02      5.43 o 
   8   3  14        9.23       13.86      4.35 o 
   9   3  14       21.82       37.19      7.89 o 
  -9   4  14       50.75       50.57     10.03 o 
  -8   4  14        0.49        2.96      7.77 o 
  -7   4  14        0.24        4.98      4.10 o 
  -6   4  14       63.42       68.83      6.24 o 
  -5   4  14      605.74      594.52     19.94 o 
  -4   4  14       29.07       35.71      4.92 o 
  -3   4  14        0.17       -0.07      3.42 o 
  -2   4  14      241.67      231.73      8.09 o 
  -1   4  14       57.53       58.38      4.73 o 
   0   4  14      236.15      230.51     14.83 o 
   1   4  14      458.55      395.32     26.84 o 
   2   4  14       56.65       53.01      5.69 o 
   3   4  14      149.11      142.97      9.09 o 
   4   4  14      115.10      121.73     12.81 o 
   5   4  14       45.54       57.29      6.22 o 
   6   4  14       30.09       31.62      5.32 o 
   7   4  14      220.43      219.38     14.79 o 
  -7   5  14      461.50      415.82     14.83 o 
  -6   5  14        1.38       10.20      4.69 o 
  -5   5  14      164.33      176.18      9.57 o 
  -4   5  14       33.35       41.56      7.43 o 
  -3   5  14        0.02        1.81      5.65 o 
  -2   5  14       72.36       83.46      7.44 o 
  -1   5  14       17.93       24.27      5.74 o 
   0   5  14       15.89       17.00      4.96 o 
   1   5  14       27.72       18.02      5.92 o 
   2   5  14      100.38       99.82      9.76 o 
   3   5  14        1.83        5.67      5.45 o 
   4   5  14       55.51       52.77      8.36 o 
   5   5  14        5.27       11.17      6.20 o 
 -12   1  15       50.42       52.64      8.43 o 
 -11   1  15       21.05       23.84      6.37 o 
 -10   1  15      483.17      483.67     18.89 o 
  -9   1  15      182.48      183.06      8.84 o 
  -8   1  15      170.04      167.51      8.12 o 
  -7   1  15     1003.40      950.60     19.31 o 
  -6   1  15      429.62      397.01     11.01 o 
  -5   1  15       81.25       80.63      4.85 o 
  -4   1  15      106.68      115.94      4.12 o 
  -3   1  15     1080.01      997.84     14.91 o 
  -2   1  15     6131.89     6608.95     56.11 o 
  -1   1  15      941.56      889.48     10.48 o 
   0   1  15        0.80        2.03      1.50 o 
   1   1  15      361.11      351.33      5.62 o 
   2   1  15     1023.30     1115.59     13.10 o 
   3   1  15     1370.39     1309.94     17.76 o 
   4   1  15      180.66      189.77      5.90 o 
   5   1  15      122.67      122.58      6.39 o 
   6   1  15      334.30      320.70     10.81 o 
   7   1  15      820.95      866.67     19.68 o 
   8   1  15      294.79      301.81     11.43 o 
   9   1  15        2.11        4.29      3.97 o 
  10   1  15        0.51       14.62      6.68 o 
 -11   2  15       37.64       40.50      4.72 o 
 -10   2  15      310.80      312.25     12.18 o 
  -9   2  15        0.00        2.07      3.73 o 
  -8   2  15      433.68      419.00     12.89 o 
  -7   2  15      494.29      459.58     22.56 o 
  -6   2  15      156.65      147.59      7.17 o 
  -5   2  15      158.39      152.67      6.69 o 
  -4   2  15      573.42      505.72     10.98 o 
  -3   2  15      888.98      831.21     13.17 o 
  -2   2  15      341.42      301.01      6.48 o 
  -1   2  15     2122.26     2012.71     21.05 o 
   0   2  15      174.13      143.94      3.99 o 
   1   2  15     1333.13     1364.34     24.30 o 
   2   2  15      343.71      395.52     11.48 o 
   3   2  15      838.68      817.80     18.08 o 
   4   2  15       60.46       63.84      5.22 o 
   5   2  15      609.00      574.71     15.41 o 
   6   2  15       32.99       39.95      7.07 o 
   7   2  15       66.58       92.78      6.93 o 
   8   2  15        1.20        5.26      4.75 o 
   9   2  15       49.37       56.47      6.28 o 
  10   2  15       52.48       53.28      9.72 o 
 -10   3  15       79.71       80.83      6.98 o 
  -9   3  15       84.63       85.25      6.89 o 
  -8   3  15       10.63        8.48      3.99 o 
  -7   3  15      831.51      848.74     21.94 o 
  -6   3  15     2205.41     2180.52     35.50 o 
  -5   3  15      135.09      123.78      7.12 o 
  -4   3  15      306.91      248.88      9.19 o 
  -3   3  15       26.73       34.29      2.89 o 
  -2   3  15       10.63       11.18      2.16 o 
  -1   3  15      246.32      240.63      6.26 o 
   0   3  15      687.57      690.53     15.93 o 
   1   3  15       40.68       42.78      5.10 o 
   2   3  15        1.82        6.82      3.10 o 
   3   3  15        2.88        5.26      3.53 o 
   4   3  15      105.19       84.79      6.76 o 
   5   3  15       47.94       42.44      5.78 o 
   6   3  15      245.10      232.01     10.71 o 
   7   3  15      340.60      272.36     11.94 o 
   8   3  15      174.13      142.77     11.89 o 
   9   3  15       58.32       69.13      9.44 o 
  -9   4  15        9.31        6.95      4.05 o 
  -8   4  15       30.85       29.70      5.01 o 
  -7   4  15      247.10      256.56     13.35 o 
  -6   4  15       13.55       39.04      6.36 o 
  -5   4  15       79.07       90.64      8.87 o 
  -4   4  15       36.98       36.60      5.24 o 
  -3   4  15      140.98      134.81      7.64 o 
  -2   4  15      470.23      436.65     13.89 o 
  -1   4  15       54.30       58.31      4.85 o 
   0   4  15       18.96       15.26      4.51 o 
   1   4  15      151.55      135.03      9.82 o 
   2   4  15      282.52      267.85     16.18 o 
   3   4  15      230.20      222.08     10.67 o 
   4   4  15        0.56        0.27      3.87 o 
   5   4  15      158.06      130.59      8.76 o 
   6   4  15       74.98       74.76      7.17 o 
   7   4  15      105.56      100.75     10.90 o 
  -7   5  15       42.13       56.03      6.21 o 
  -6   5  15       93.54       74.92     11.10 o 
  -5   5  15        2.59        7.50      6.30 o 
  -4   5  15        7.07       11.53      6.18 o 
  -3   5  15      167.39      158.73     11.93 o 
  -2   5  15        2.86        7.27      4.94 o 
  -1   5  15        1.19        0.94      4.98 o 
   0   5  15        0.45       -3.26      4.15 o 
   1   5  15        1.59        8.96      6.65 o 
   2   5  15       13.79        9.21      5.51 o 
   3   5  15       64.66       71.17      8.58 o 
   4   5  15        5.95        1.59      5.78 o 
   5   5  15        3.73        2.73      5.93 o 
 -12   0  16       81.72       82.45     14.01 o 
 -11   0  16      283.30      301.02     22.07 o 
 -10   0  16        4.55        1.82      7.77 o 
  -9   0  16       20.76       25.89      8.24 o 
  -8   0  16     2574.13     2602.46     71.27 o 
  -7   0  16      667.14      733.12     19.99 o 
  -6   0  16       44.58       40.87      7.33 o 
  -5   0  16      367.89      388.58     12.28 o 
  -4   0  16     2318.38     2504.94     34.89 o 
  -3   0  16      231.67      161.80      5.66 o 
  -2   0  16        0.25        5.24      2.32 o 
  -1   0  16     1393.00     1478.48     83.39 o 
   0   0  16      135.33      122.08      4.51 o 
   1   0  16     1281.19     1180.18     15.43 o 
   2   0  16       96.60      102.92      5.90 o 
   3   0  16     4994.78     5395.29     84.33 o 
   4   0  16      938.67      979.37     22.36 o 
   5   0  16       78.20       75.11      5.80 o 
   6   0  16       18.27       25.91      4.49 o 
   7   0  16       51.17       49.12      5.80 o 
   8   0  16        2.30       -4.77      6.06 o 
   9   0  16       11.06        0.00      6.59 o 
  10   0  16      329.73      354.75     22.89 o 
 -12   1  16       12.75       16.96      7.71 o 
 -11   1  16      121.25      120.15     10.36 o 
 -10   1  16       88.80       85.29      8.59 o 
  -9   1  16        6.47        7.32      3.91 o 
  -8   1  16      145.13      138.73      7.56 o 
  -7   1  16     1677.58     1621.87     27.83 o 
  -6   1  16      419.94      417.11     11.38 o 
  -5   1  16       78.49       66.16      3.32 o 
  -4   1  16      293.34      314.56      7.22 o 
  -3   1  16       74.17       68.33      3.36 o 
  -2   1  16      326.09      373.73     13.18 o 
  -1   1  16     1391.89     1487.24     15.67 o 
   0   1  16      126.46      114.01      2.81 o 
   1   1  16      407.85      405.47      6.83 o 
   2   1  16      362.57      389.63      6.55 o 
   3   1  16       28.51       25.45      1.40 o 
   4   1  16        9.35       12.13      3.15 o 
   5   1  16       71.28       86.59      6.29 o 
   6   1  16        0.58        4.48      3.45 o 
   7   1  16      196.42      220.86      9.53 o 
   8   1  16      344.46      374.20     12.83 o 
   9   1  16        0.18        2.22      4.28 o 
  10   1  16       47.52       57.07      7.30 o 
 -11   2  16       79.51       93.19      8.32 o 
 -10   2  16       15.42       12.09      4.52 o 
  -9   2  16        6.38        7.52      4.05 o 
  -8   2  16       48.73       54.81      5.68 o 
  -7   2  16      136.05      129.31      7.15 o 
  -6   2  16     2024.00     1956.42     51.68 o 
  -5   2  16      123.48      115.76      6.05 o 
  -4   2  16       93.75      103.72      9.63 o 
  -3   2  16      507.63      453.45     10.77 o 
  -2   2  16      326.02      307.17      6.74 o 
  -1   2  16      135.70      119.43      3.73 o 
   0   2  16      320.70      317.84      6.36 o 
   1   2  16      673.48      625.89     14.88 o 
   2   2  16      225.70      247.74      9.15 o 
   3   2  16      346.13      335.00     11.03 o 
   4   2  16      218.23      207.63     10.78 o 
   5   2  16        0.44       -5.03      3.49 o 
   6   2  16        0.02       -0.29      4.33 o 
   7   2  16        0.10        9.12      4.17 o 
   8   2  16      142.15      153.77      9.02 o 
   9   2  16       81.43       84.98      7.23 o 
 -10   3  16       67.83       71.28      6.88 o 
  -9   3  16       17.74       16.92      4.77 o 
  -8   3  16       53.90       60.41      5.82 o 
  -7   3  16      279.17      284.53     10.98 o 
  -6   3  16       24.04       31.37      4.67 o 
  -5   3  16     1129.18     1085.30     27.08 o 
  -4   3  16      959.62      941.98     28.84 o 
  -3   3  16       31.73       35.65      6.66 o 
  -2   3  16        1.81        7.57      2.55 o 
  -1   3  16      264.84      231.31      6.92 o 
   0   3  16      157.60      151.64      6.48 o 
   1   3  16      186.79      170.94      8.98 o 
   2   3  16        1.73        3.78      3.09 o 
   3   3  16      688.23      566.18     15.97 o 
   4   3  16       42.79       48.38      5.61 o 
   5   3  16      237.90      218.50     13.07 o 
   6   3  16       16.58       17.75      4.82 o 
   7   3  16      254.04      216.89     10.80 o 
   8   3  16      157.86      175.61     10.04 o 
  -9   4  16       40.62       29.78      5.76 o 
  -8   4  16       28.37       30.67      5.23 o 
  -7   4  16      128.81      135.24      8.26 o 
  -6   4  16      229.91      237.01     10.57 o 
  -5   4  16       69.87       73.86      6.57 o 
  -4   4  16      107.37      117.89      7.61 o 
  -3   4  16       45.82       43.39      6.93 o 
  -2   4  16        0.40        1.17      4.28 o 
  -1   4  16      255.84      250.75      8.81 o 
   0   4  16      115.20       96.93     11.51 o 
   1   4  16      277.03      218.11     20.33 o 
   2   4  16      110.82      106.55      7.66 o 
   3   4  16      193.41      194.48     10.18 o 
   4   4  16        0.17        2.54      4.07 o 
   5   4  16      138.61      139.20      9.04 o 
   6   4  16        4.05        7.21      5.31 o 
   7   4  16        5.32        3.76      4.55 o 
  -6   5  16       20.11       21.45      7.27 o 
  -5   5  16       44.13       31.53      7.51 o 
  -4   5  16       70.13       66.18      8.98 o 
  -3   5  16       61.34       63.56      8.64 o 
  -2   5  16        3.17        2.43      5.24 o 
  -1   5  16       95.94       99.00      8.03 o 
   0   5  16       32.02       35.73      8.02 o 
   1   5  16        0.33        2.65      6.24 o 
   2   5  16      352.79      352.85     17.23 o 
   3   5  16       26.23       17.01      6.41 o 
   4   5  16       45.64       44.87      7.96 o 
 -12   1  17      102.86      104.58     10.25 o 
 -11   1  17       56.94       51.22      7.61 o 
 -10   1  17       80.41       82.49      8.67 o 
  -9   1  17       89.60       95.64      6.87 o 
  -8   1  17       54.32       53.21      5.35 o 
  -7   1  17      383.43      377.49     11.61 o 
  -6   1  17      318.33      281.92      9.34 o 
  -5   1  17       43.95       31.70      2.63 o 
  -4   1  17      836.46      807.54     12.08 o 
  -3   1  17      320.69      274.72      6.08 o 
  -2   1  17      959.11      905.31     11.18 o 
  -1   1  17      916.58     1038.87     12.13 o 
   0   1  17      133.61      160.54      3.47 o 
   1   1  17     2694.59     2686.39     25.08 o 
   2   1  17      303.70      303.07      5.35 o 
   3   1  17       25.83       35.33      3.84 o 
   4   1  17      390.49      378.03     11.25 o 
   5   1  17      211.00      194.46      8.32 o 
   6   1  17      386.35      393.47     12.44 o 
   7   1  17      205.64      187.72      8.84 o 
   8   1  17       11.32       15.37      4.56 o 
   9   1  17       15.65       32.89      5.21 o 
  10   1  17       16.41       26.84      6.11 o 
 -11   2  17       46.82       55.72      6.42 o 
 -10   2  17       58.65       54.99      7.11 o 
  -9   2  17       13.93       14.07      4.77 o 
  -8   2  17      112.21      105.04      7.02 o 
  -7   2  17       88.11       83.45      6.07 o 
  -6   2  17     1837.21     1788.97     30.07 o 
  -5   2  17      666.96      634.77     14.74 o 
  -4   2  17      130.01      127.16      4.47 o 
  -3   2  17      221.51      199.39      5.41 o 
  -2   2  17      505.37      487.42      8.89 o 
  -1   2  17      275.40      271.37      5.72 o 
   0   2  17      615.59      657.80      9.52 o 
   1   2  17      274.73      280.64      9.66 o 
   2   2  17      138.96      130.10      6.84 o 
   3   2  17     1127.62     1121.71     22.71 o 
   4   2  17       20.94       19.98      5.29 o 
   5   2  17      212.28      184.53      9.41 o 
   6   2  17        7.46        9.27      4.99 o 
   7   2  17      212.46      228.03     10.60 o 
   8   2  17       13.44       39.00      5.47 o 
   9   2  17       57.59       68.78      6.72 o 
 -10   3  17       67.56       70.18      6.95 o 
  -9   3  17       74.07       75.63      6.83 o 
  -8   3  17        4.11       11.50      4.10 o 
  -7   3  17       31.47       36.67      5.00 o 
  -6   3  17       39.89       34.59      4.74 o 
  -5   3  17      526.75      500.08     17.65 o 
  -4   3  17      135.45      140.08      7.37 o 
  -3   3  17      138.45      142.17      6.93 o 
  -2   3  17       97.53       93.49      4.56 o 
  -1   3  17      241.11      214.34     11.89 o 
   0   3  17      857.41      787.48     17.41 o 
   1   3  17       12.78       14.95      3.73 o 
   2   3  17       56.13       56.80      5.53 o 
   3   3  17      112.98       96.70      7.12 o 
   4   3  17       61.57       58.28      6.02 o 
   5   3  17      173.27      160.62     11.88 o 
   6   3  17       26.99       24.11      4.99 o 
   7   3  17       51.34       30.25      5.58 o 
   8   3  17       99.64      104.95      8.08 o 
  -9   4  17       16.81       13.28      4.75 o 
  -8   4  17       12.95       19.73      4.82 o 
  -7   4  17       25.39       22.64      4.86 o 
  -6   4  17      424.96      331.54     40.62 o 
  -5   4  17       51.40       64.39      7.08 o 
  -4   4  17        6.56       22.86      4.87 o 
  -3   4  17      552.09      530.77     19.82 o 
  -2   4  17       82.09       75.07      7.03 o 
  -1   4  17      350.37      348.13     13.99 o 
   0   4  17       95.96       91.48      6.75 o 
   1   4  17       12.03        3.72      4.62 o 
   2   4  17       34.96       39.99      5.49 o 
   3   4  17       13.46       11.00      4.34 o 
   4   4  17       77.31       63.04      6.58 o 
   5   4  17       50.86       54.07      6.44 o 
   6   4  17       18.95       19.94      5.19 o 
   7   4  17       49.44       56.00     13.48 o 
  -6   5  17       77.03       61.87      8.65 o 
  -5   5  17        4.23       10.92      6.41 o 
  -4   5  17        0.06       -1.80      6.10 o 
  -3   5  17      106.00      103.87     17.92 o 
  -2   5  17       94.31       86.27      7.95 o 
  -1   5  17       25.14       26.62      5.85 o 
   0   5  17       13.48       21.32      4.63 o 
   1   5  17       43.35       55.14      9.24 o 
   2   5  17        1.06        5.68      5.53 o 
   3   5  17       11.42       23.88     10.56 o 
   4   5  17       90.81      106.59     10.68 o 
 -12   0  18       12.97       17.83      9.36 o 
 -11   0  18       24.13       33.90      9.24 o 
 -10   0  18       17.85       13.83      7.83 o 
  -9   0  18      239.35      228.98     17.71 o 
  -8   0  18     1817.02     1903.56     57.08 o 
  -7   0  18      115.87      131.77      8.53 o 
  -6   0  18      948.06      931.78     22.59 o 
  -5   0  18      359.97      365.30     12.33 o 
  -4   0  18     1633.67     1626.95     25.49 o 
  -3   0  18      714.75      601.53     12.50 o 
  -2   0  18      236.22      182.21      7.48 o 
  -1   0  18      108.10       70.41      5.53 o 
   0   0  18     4445.36     4742.12     58.83 o 
   1   0  18      844.29      765.07     13.93 o 
   2   0  18       83.66       80.50      3.46 o 
   3   0  18       36.85       48.36      4.73 o 
   4   0  18        2.84       13.82      6.80 o 
   5   0  18     1381.04     1415.18     30.43 o 
   6   0  18       63.23       62.15      9.53 o 
   7   0  18        0.06       -6.06      5.71 o 
   8   0  18       18.92       18.07      7.47 o 
   9   0  18      218.63      271.24     19.95 o 
  10   0  18      244.59      268.47     20.30 o 
 -11   1  18        7.80        6.45      5.78 o 
 -10   1  18      152.12      142.63      8.65 o 
  -9   1  18        2.61        7.98      4.47 o 
  -8   1  18      120.62      118.15      7.09 o 
  -7   1  18      721.04      684.75     38.51 o 
  -6   1  18      536.12      491.92     12.82 o 
  -5   1  18      193.58      197.52      6.06 o 
  -4   1  18        6.73       14.91      1.85 o 
  -3   1  18       45.01       45.49      2.69 o 
  -2   1  18      129.63      125.73      3.60 o 
  -1   1  18     2329.93     2455.13     23.87 o 
   0   1  18     1348.03     1306.33     13.29 o 
   1   1  18       74.37       92.99      4.87 o 
   2   1  18       14.01       14.79      1.97 o 
   3   1  18      403.78      365.18     10.83 o 
   4   1  18       63.21       58.47      4.86 o 
   5   1  18       10.10       16.75      3.88 o 
   6   1  18       28.96       38.41      4.82 o 
   7   1  18      102.41      116.55      7.31 o 
   8   1  18        4.03       10.76      4.26 o 
   9   1  18       43.43       50.66      8.44 o 
 -11   2  18       44.94       53.47      6.42 o 
 -10   2  18       84.53       87.98      8.10 o 
  -9   2  18        2.71        3.97      4.04 o 
  -8   2  18      335.53      331.02     11.83 o 
  -7   2  18      683.04      658.41     16.37 o 
  -6   2  18     1272.01     1261.03     23.81 o 
  -5   2  18     2733.57     2492.39    127.04 o 
  -4   2  18      102.96       83.30      5.16 o 
  -3   2  18      107.25      121.44      4.55 o 
  -2   2  18      333.60      297.43      8.60 o 
  -1   2  18        2.47        8.58      1.78 o 
   0   2  18      693.61      697.15     12.15 o 
   1   2  18        3.06       18.06      4.02 o 
   2   2  18       56.56       48.41      4.68 o 
   3   2  18       72.91       84.22      6.05 o 
   4   2  18       82.08       82.38      6.05 o 
   5   2  18       27.08       16.46      4.34 o 
   6   2  18       26.45       23.72      4.62 o 
   7   2  18      142.05      147.51      8.70 o 
   8   2  18      244.25      216.17     10.75 o 
   9   2  18       53.79       56.34      6.63 o 
 -10   3  18      123.02      119.13      8.47 o 
  -9   3  18       55.94       64.37      6.64 o 
  -8   3  18       79.27       73.98      6.48 o 
  -7   3  18        0.39       -4.43      3.35 o 
  -6   3  18      240.77      221.83     14.17 o 
  -5   3  18       40.51       63.55      5.89 o 
  -4   3  18      443.29      444.20     16.22 o 
  -3   3  18        3.81       18.74      4.45 o 
  -2   3  18        8.16       10.16      3.14 o 
  -1   3  18      131.04      140.02      5.64 o 
   0   3  18      235.95      204.92      6.95 o 
   1   3  18       47.54       50.03      5.20 o 
   2   3  18       10.40        4.60      3.66 o 
   3   3  18      746.76      682.88     21.08 o 
   4   3  18       28.21       29.26      7.25 o 
   5   3  18       79.91       70.94      6.65 o 
   6   3  18        1.86        4.19      4.30 o 
   7   3  18       56.71       53.04      6.49 o 
   8   3  18       25.90       38.83      6.12 o 
  -8   4  18      199.68      196.42     10.18 o 
  -7   4  18       51.06       59.46      7.01 o 
  -6   4  18       41.49       21.61      7.78 o 
  -5   4  18      350.58      334.65     13.52 o 
  -4   4  18      802.20      793.57     24.88 o 
  -3   4  18        2.39       16.69      6.27 o 
  -2   4  18       54.36       58.64      6.52 o 
  -1   4  18        9.49        3.91      3.56 o 
   0   4  18        0.38       -5.00      5.22 o 
   1   4  18       77.32       64.68      6.27 o 
   2   4  18        3.00        3.18      3.93 o 
   3   4  18      137.09      123.70      8.31 o 
   4   4  18       34.03       36.34      5.55 o 
   5   4  18       36.65       37.44      5.90 o 
   6   4  18        1.66        0.25      4.42 o 
  -6   5  18        0.48       -3.42      7.68 o 
  -5   5  18        0.43        8.70      6.59 o 
  -4   5  18       23.15       36.73      7.96 o 
  -3   5  18       48.71       62.25      8.81 o 
  -2   5  18       37.35       46.22      8.62 o 
  -1   5  18       98.62       75.03      7.85 o 
   0   5  18      245.45      234.53     15.05 o 
   1   5  18        0.63        5.79      4.77 o 
   2   5  18       98.63       74.90     14.48 o 
   3   5  18        8.48       12.87      6.06 o 
   4   5  18       50.32       51.11      8.32 o 
 -11   1  19       27.23       27.61     12.77 o 
 -10   1  19       84.50       86.45      7.15 o 
  -9   1  19      309.52      305.32     12.50 o 
  -8   1  19       83.60       85.57      6.19 o 
  -7   1  19       46.03       49.05      4.90 o 
  -6   1  19      185.48      179.38      7.69 o 
  -5   1  19      127.87      135.84      5.15 o 
  -4   1  19     1189.96     1183.25     14.56 o 
  -3   1  19       30.22       30.28      2.27 o 
  -2   1  19       27.78       38.25      5.18 o 
  -1   1  19        3.08       12.73      2.61 o 
   0   1  19        0.13       10.16      1.44 o 
   1   1  19     1162.64     1070.72     23.74 o 
   2   1  19       61.92       53.40      4.48 o 
   3   1  19        0.24        4.73      2.97 o 
   4   1  19      213.48      219.14      8.76 o 
   5   1  19      798.19      778.20     18.21 o 
   6   1  19       50.82       46.85      5.20 o 
   7   1  19       92.72       97.53      7.20 o 
   8   1  19        6.86        7.24      4.35 o 
   9   1  19       54.43       71.71      8.19 o 
 -11   2  19      197.78      208.00     11.02 o 
 -10   2  19      304.55      298.04     15.10 o 
  -9   2  19      108.27       97.03      7.26 o 
  -8   2  19       64.42       54.94      5.95 o 
  -7   2  19       40.40       55.77      5.29 o 
  -6   2  19      318.25      293.08     12.61 o 
  -5   2  19      179.44      170.02     18.98 o 
  -4   2  19      224.31      207.99     10.29 o 
  -3   2  19      251.94      219.77      5.97 o 
  -2   2  19     1956.52     1865.62     22.74 o 
  -1   2  19      426.61      391.71      7.30 o 
   0   2  19      391.01      373.24      8.58 o 
   1   2  19        9.77        9.42      2.86 o 
   2   2  19      316.89      307.54     10.70 o 
   3   2  19      529.47      485.84     14.04 o 
   4   2  19        3.17        2.49      3.39 o 
   5   2  19       12.26        8.92      3.93 o 
   6   2  19       12.90       12.60      4.30 o 
   7   2  19      164.58      166.48      9.30 o 
   8   2  19      195.25      188.85     10.20 o 
   9   2  19       34.22       40.63      6.08 o 
 -10   3  19      147.30      141.86      9.22 o 
  -9   3  19      149.92      150.12      8.93 o 
  -8   3  19      119.92      129.40      8.02 o 
  -7   3  19       48.00       47.41      5.47 o 
  -6   3  19        0.06        6.30      5.91 o 
  -5   3  19     2071.76     2185.61     35.99 o 
  -4   3  19     1507.51     1535.38     27.71 o 
  -3   3  19      932.05      941.62     19.60 o 
  -2   3  19        5.17        4.31      2.93 o 
  -1   3  19      345.68      340.30      8.83 o 
   0   3  19      243.16      214.16      7.18 o 
   1   3  19      204.48      192.26     10.74 o 
   2   3  19        5.35       -0.17      5.77 o 
   3   3  19       19.07       20.97      4.84 o 
   4   3  19      130.54      131.66      8.32 o 
   5   3  19      229.64      236.92     11.13 o 
   6   3  19       11.98       10.88      5.97 o 
   7   3  19       74.77       67.44      6.98 o 
   8   3  19       50.58       46.92      6.49 o 
  -8   4  19       44.04       49.04      6.01 o 
  -7   4  19        0.01        3.89      3.97 o 
  -6   4  19        9.72       18.05      5.43 o 
  -5   4  19       80.03       89.87      7.11 o 
  -4   4  19       56.61       67.19      9.21 o 
  -3   4  19      597.85      542.53     20.50 o 
  -2   4  19      186.81      200.85     12.96 o 
  -1   4  19       92.14       85.60      8.83 o 
   0   4  19        0.17        0.19      4.91 o 
   1   4  19      107.08       93.56      8.38 o 
   2   4  19        1.22        8.56      4.02 o 
   3   4  19       34.19       50.58      7.03 o 
   4   4  19       61.59       64.51      7.32 o 
   5   4  19        5.67        5.46      6.91 o 
   6   4  19       23.26       16.97      7.79 o 
  -5   5  19       23.36       40.36     15.92 o 
  -4   5  19       18.71       26.41      7.53 o 
  -3   5  19        4.00        5.11      6.35 o 
  -2   5  19        7.81        5.80      6.49 o 
  -1   5  19        2.51        9.75      5.66 o 
   0   5  19      190.29      191.05     11.24 o 
   1   5  19      116.62      126.14     11.30 o 
   2   5  19        1.11        6.05      5.36 o 
   3   5  19       24.40        4.55      7.06 o 
 -11   0  20        9.63       -1.65      7.47 o 
 -10   0  20      140.21      159.07     15.77 o 
  -9   0  20      726.93      762.34     34.02 o 
  -8   0  20      857.75      781.98     22.60 o 
  -7   0  20        0.34        1.24      4.47 o 
  -6   0  20        2.08        5.81      3.64 o 
  -5   0  20      175.42      188.54      7.32 o 
  -4   0  20     2300.62     2208.97     32.78 o 
  -3   0  20       17.42       21.43      2.81 o 
  -2   0  20       74.37       39.02     12.80 o 
  -1   0  20      602.08      669.90     13.15 o 
   0   0  20     1244.14     1081.19     18.11 o 
   1   0  20      965.39      936.30     16.53 o 
   2   0  20       15.38       15.54      2.72 o 
   3   0  20       93.81       81.51      9.53 o 
   4   0  20      120.02      110.75      6.99 o 
   5   0  20       10.33        2.88      5.94 o 
   6   0  20       65.17       45.96      9.30 o 
   7   0  20        7.47       -1.12      6.06 o 
   8   0  20      198.85      234.22     18.71 o 
   9   0  20      248.29      265.30     20.54 o 
 -11   1  20        2.60        0.02      5.32 o 
 -10   1  20       23.24       31.69      5.30 o 
  -9   1  20      230.02      204.18     10.66 o 
  -8   1  20       13.43       19.89      4.19 o 
  -7   1  20       49.56       54.26      5.12 o 
  -6   1  20     1367.68     1311.89     23.98 o 
  -5   1  20      103.68      106.45      4.74 o 
  -4   1  20      609.62      636.59     10.86 o 
  -3   1  20      411.78      398.26      7.21 o 
  -2   1  20     1319.58     1284.08     14.92 o 
  -1   1  20        5.26        4.68      2.03 o 
   0   1  20       47.74       48.47      2.19 o 
   1   1  20       83.09       89.26      7.98 o 
   2   1  20      399.41      352.99     19.69 o 
   3   1  20      125.67      116.41      6.96 o 
   4   1  20       81.23       66.49      5.46 o 
   5   1  20       31.05       35.94      4.83 o 
   6   1  20       79.09       87.96      6.46 o 
   7   1  20       86.35       79.63      6.61 o 
   8   1  20        0.10       -1.61      4.99 o 
   9   1  20        2.40       10.80      5.68 o 
 -11   2  20       95.89       87.69      7.67 o 
 -10   2  20        6.52        9.33      4.76 o 
  -9   2  20       92.26       96.45      7.35 o 
  -8   2  20        4.80        0.13      4.20 o 
  -7   2  20       15.69       15.19      3.87 o 
  -6   2  20        7.86        9.50      3.66 o 
  -5   2  20     1359.59     1373.99     30.82 o 
  -4   2  20      789.81      725.48     15.99 o 
  -3   2  20       34.63       31.14      2.79 o 
  -2   2  20       35.92       44.85      4.25 o 
  -1   2  20       13.07       15.68      2.86 o 
   0   2  20        7.60       10.93      2.51 o 
   1   2  20      151.29      158.13      6.48 o 
   2   2  20      313.96      303.54     10.83 o 
   3   2  20       59.36       58.83      5.42 o 
   4   2  20        3.66        2.91      3.49 o 
   5   2  20      132.65      110.33      7.35 o 
   6   2  20       36.35       33.81      5.26 o 
   7   2  20       32.50       31.40      5.44 o 
   8   2  20       48.59       45.44      6.15 o 
 -10   3  20       33.56       41.81      6.46 o 
  -9   3  20       15.61       22.36      5.12 o 
  -8   3  20      128.32      117.13      7.76 o 
  -7   3  20       15.06       23.48      4.49 o 
  -6   3  20      489.15      462.50     17.48 o 
  -5   3  20       11.59       20.32      4.43 o 
  -4   3  20      822.76      826.52     21.74 o 
  -3   3  20       91.47      113.15      9.12 o 
  -2   3  20      222.87      220.33      7.99 o 
  -1   3  20       10.85       14.10      2.96 o 
   0   3  20        5.95        0.55      4.05 o 
   1   3  20       13.49       12.87      4.79 o 
   2   3  20       65.45       58.17      6.78 o 
   3   3  20      303.94      318.05     12.53 o 
   4   3  20       71.82       70.94      6.57 o 
   5   3  20       76.33       68.53      6.61 o 
   6   3  20        5.42       -0.23      5.30 o 
   7   3  20      133.18      149.77     12.19 o 
  -8   4  20       87.70       87.57      7.37 o 
  -7   4  20       10.86       18.19      4.45 o 
  -6   4  20        0.14        2.73      4.74 o 
  -5   4  20       12.56        6.44      6.11 o 
  -4   4  20      602.85      569.53     21.33 o 
  -3   4  20      249.38      259.00     14.56 o 
  -2   4  20        0.88        7.49      6.08 o 
  -1   4  20        6.99        7.98      3.54 o 
   0   4  20      113.14      101.40      6.29 o 
   1   4  20       14.95       15.82      4.93 o 
   2   4  20       72.69       62.52      6.49 o 
   3   4  20       39.23       34.76      5.68 o 
   4   4  20       85.40       83.89      8.46 o 
   5   4  20       39.13       50.43      8.93 o 
   6   4  20       20.47       21.51      8.59 o 
  -5   5  20       69.41       67.63      9.66 o 
  -4   5  20       33.84       49.79      8.81 o 
  -3   5  20        0.44        4.60      6.91 o 
  -2   5  20       34.24       32.67      8.03 o 
  -1   5  20       70.80       62.89      7.79 o 
   0   5  20      173.56      162.49     10.57 o 
   1   5  20        2.65        5.34      4.79 o 
   2   5  20        7.03        8.53      6.94 o 
 -11   1  21       42.54       50.57      8.05 o 
 -10   1  21        4.98        4.55      4.34 o 
  -9   1  21       10.37       12.41      4.35 o 
  -8   1  21        1.33        3.21      3.70 o 
  -7   1  21       66.45       63.12      5.48 o 
  -6   1  21     1097.34     1062.65     21.06 o 
  -5   1  21      199.50      189.88      6.33 o 
  -4   1  21      669.49      661.81     11.32 o 
  -3   1  21       45.94       44.19      4.58 o 
  -2   1  21      126.84      129.19      6.29 o 
  -1   1  21      187.30      177.98      4.47 o 
   0   1  21     1019.87      971.01     12.08 o 
   1   1  21      397.97      399.32     14.34 o 
   2   1  21       64.35       51.00      7.75 o 
   3   1  21       36.01       36.46      4.42 o 
   4   1  21        0.50       -1.66      3.17 o 
   5   1  21      472.10      476.80     14.07 o 
   6   1  21       15.01       12.52      6.38 o 
   7   1  21       31.47       29.84      6.26 o 
   8   1  21        0.39       -1.15      5.20 o 
   9   1  21      137.02      160.25     11.67 o 
 -10   2  21       95.27       86.36      7.48 o 
  -9   2  21      113.10      110.72      7.76 o 
  -8   2  21      111.62      111.86      8.92 o 
  -7   2  21      322.74      327.34     11.49 o 
  -6   2  21       12.34       14.19      3.68 o 
  -5   2  21      477.41      434.30     15.76 o 
  -4   2  21       35.96       42.68      9.77 o 
  -3   2  21       40.38       42.03      3.13 o 
  -2   2  21      599.64      575.39     12.19 o 
  -1   2  21      270.38      251.87      8.02 o 
   0   2  21        7.38        9.23      2.51 o 
   1   2  21      735.52      695.12     12.80 o 
   2   2  21       97.64      105.42      6.77 o 
   3   2  21      392.67      360.33     12.34 o 
   4   2  21        2.41        2.31      3.59 o 
   5   2  21      349.83      338.55     12.60 o 
   6   2  21        5.58       10.72      4.46 o 
   7   2  21      183.52      185.43     10.47 o 
   8   2  21       21.74       25.10      5.51 o 
  -9   3  21      174.88      183.61      9.91 o 
  -8   3  21       12.27       16.32      4.51 o 
  -7   3  21        3.92        3.23      4.30 o 
  -6   3  21       11.69       11.80      4.96 o 
  -5   3  21        5.62        6.06      4.18 o 
  -4   3  21      235.62      270.86     13.54 o 
  -3   3  21      565.47      579.98     19.96 o 
  -2   3  21      119.26      119.11      6.22 o 
  -1   3  21      363.49      356.99     13.11 o 
   0   3  21       64.15       53.45      4.23 o 
   1   3  21      125.49      105.65      6.23 o 
   2   3  21        1.76       -0.44      3.77 o 
   3   3  21        5.76        5.07      4.10 o 
   4   3  21       26.17       28.38      5.27 o 
   5   3  21       69.27       53.04      6.38 o 
   6   3  21       55.65       50.56      8.64 o 
   7   3  21        2.42       13.42      7.61 o 
  -8   4  21       29.94       32.79      5.53 o 
  -7   4  21        2.62        5.70      4.38 o 
  -6   4  21       13.91       13.83      5.95 o 
  -5   4  21      123.79      114.62     10.37 o 
  -4   4  21       47.74       43.44      8.05 o 
  -3   4  21        9.58       19.92      9.27 o 
  -2   4  21       86.56      101.06      9.68 o 
  -1   4  21        8.93       15.01      4.85 o 
   0   4  21      129.39      125.93      6.32 o 
   1   4  21        9.52       22.61      4.24 o 
   2   4  21       33.40       45.28      5.97 o 
   3   4  21       34.15       34.55     10.08 o 
   4   4  21       84.69       78.72      7.38 o 
   5   4  21        0.01        2.62      4.52 o 
  -4   5  21      112.60      115.02     11.40 o 
  -3   5  21        1.19        2.19      6.28 o 
  -2   5  21       15.78       10.37      6.88 o 
  -1   5  21       19.53       21.39      7.89 o 
   0   5  21       59.46       65.64      7.80 o 
   1   5  21        4.88       17.45      4.94 o 
   2   5  21        0.41        0.59      6.71 o 
 -11   0  22       68.17       72.68     13.01 o 
 -10   0  22      113.46      119.64     14.83 o 
  -9   0  22       63.70       85.74     12.42 o 
  -8   0  22       69.02       50.26      6.30 o 
  -7   0  22      395.35      345.61     13.93 o 
  -6   0  22      592.55      586.07     17.59 o 
  -5   0  22       29.79       36.69      4.90 o 
  -4   0  22      613.15      511.43     12.56 o 
  -3   0  22      223.98      202.07      7.29 o 
  -2   0  22     1455.76     1514.74     45.31 o 
  -1   0  22      162.90      150.15      5.92 o 
   0   0  22      635.25      597.97     12.53 o 
   1   0  22      278.37      284.85     13.83 o 
   2   0  22       47.15       43.15      3.30 o 
   3   0  22      732.99      736.05     16.86 o 
   4   0  22      188.28      173.49     14.77 o 
   5   0  22      437.17      391.23     22.66 o 
   6   0  22       23.20       10.06      7.12 o 
   7   0  22       96.36      135.24     14.71 o 
   8   0  22        3.93       -5.94      7.00 o 
 -11   1  22       20.82       22.74      6.44 o 
 -10   1  22        0.85        5.06      4.10 o 
  -9   1  22       38.19       41.98      5.37 o 
  -8   1  22       95.25       98.98      6.97 o 
  -7   1  22       37.31       40.39      4.76 o 
  -6   1  22      278.22      251.43      9.42 o 
  -5   1  22      147.86      129.07      5.39 o 
  -4   1  22      216.85      210.50      6.07 o 
  -3   1  22      673.95      691.55     10.40 o 
  -2   1  22      344.42      329.51      6.50 o 
  -1   1  22        0.03        6.78      1.73 o 
   0   1  22      535.01      512.40      8.07 o 
   2   1  22      407.75      352.65     11.74 o 
   3   1  22      103.19      118.18      6.78 o 
   4   1  22       15.69       15.34      4.79 o 
   5   1  22      148.40      149.83      8.02 o 
   6   1  22        0.54        1.27      3.58 o 
   7   1  22       37.43       42.83      7.11 o 
   8   1  22       22.01       20.76      6.22 o 
 -10   2  22        3.09        6.19      4.79 o 
  -9   2  22      193.41      209.22     10.26 o 
  -8   2  22       43.82       49.59      5.88 o 
  -7   2  22        6.87        5.63      3.63 o 
  -6   2  22        8.28        9.69      3.60 o 
  -5   2  22       72.13       68.55      5.39 o 
  -4   2  22      407.52      424.56     12.07 o 
  -3   2  22      887.61      931.38     14.54 o 
  -2   2  22       55.55       57.71      4.25 o 
  -1   2  22      124.81      133.36      6.08 o 
   0   2  22        2.37        1.02      2.38 o 
   1   2  22      266.78      243.25      7.43 o 
   2   2  22      915.38      844.53     24.22 o 
   3   2  22      189.70      171.50     15.83 o 
   4   2  22        9.47       11.34      5.14 o 
   5   2  22      159.51      161.14      9.01 o 
   6   2  22       90.27       87.29      7.24 o 
   7   2  22       10.34       16.53      5.00 o 
   8   2  22        6.39        7.01      6.01 o 
  -9   3  22       76.86      100.89      7.75 o 
  -8   3  22      175.88      177.52      9.46 o 
  -7   3  22        2.95        8.65      4.79 o 
  -6   3  22      445.68      380.14     13.06 o 
  -5   3  22       70.15       68.47      5.68 o 
  -4   3  22      389.01      365.70     15.85 o 
  -3   3  22      381.86      448.74     22.48 o 
  -2   3  22      576.48      595.60     14.06 o 
  -1   3  22      128.85      121.10      5.73 o 
   0   3  22      310.34      298.37      8.80 o 
   1   3  22      325.46      301.22     10.08 o 
   2   3  22      239.64      243.21     10.94 o 
   3   3  22        0.01        0.80      4.62 o 
   4   3  22        0.14        1.20      3.88 o 
   5   3  22       48.83       51.18      6.28 o 
   6   3  22       10.55       15.58      5.07 o 
   7   3  22       21.71       33.02      7.71 o 
  -7   4  22       18.48       14.07      5.78 o 
  -6   4  22       44.46       47.48      7.66 o 
  -5   4  22       38.59       38.91      8.74 o 
  -4   4  22        7.79        5.15      6.13 o 
  -3   4  22       90.95       95.94      9.77 o 
  -2   4  22        2.09        9.00      8.03 o 
  -1   4  22       36.64       44.39      6.00 o 
   0   4  22       34.02       38.83      4.12 o 
   1   4  22      271.14      257.87     10.10 o 
   2   4  22      477.55      454.07     19.24 o 
   3   4  22       58.27       68.88      7.22 o 
   4   4  22       26.12       26.72      5.47 o 
   5   4  22        0.77        8.01      4.74 o 
  -3   5  22       27.29       24.83      7.56 o 
  -2   5  22       68.58       66.79      9.84 o 
  -1   5  22      120.71      115.17      9.28 o 
   0   5  22        6.83       16.67      5.22 o 
   1   5  22       29.29       34.24      4.86 o 
 -11   1  23       15.49       26.14      6.50 o 
 -10   1  23       16.23       12.56      4.27 o 
  -9   1  23       21.92       24.89      4.76 o 
  -8   1  23       91.36       91.63      6.76 o 
  -7   1  23      294.59      269.31     11.47 o 
  -6   1  23      383.44      337.49     13.17 o 
  -5   1  23      206.05      215.17      7.51 o 
  -4   1  23      121.03      118.93      5.53 o 
  -3   1  23      510.73      516.78      8.87 o 
  -2   1  23       11.68       31.05      5.35 o 
  -1   1  23      208.04      190.08      4.83 o 
   0   1  23      579.93      512.32     15.54 o 
   1   1  23       42.71       13.26      2.42 o 
   2   1  23       99.70       92.85      4.44 o 
   3   1  23      317.04      304.35     13.62 o 
   4   1  23      259.23      255.99     10.21 o 
   5   1  23        0.36        7.76      4.86 o 
   6   1  23       51.29       45.67      6.87 o 
   7   1  23       80.12       92.89      9.30 o 
   8   1  23        1.13       -0.36      5.45 o 
 -10   2  23       13.63       12.95      4.93 o 
  -9   2  23       75.42       78.45      6.82 o 
  -8   2  23       47.57       52.50      5.65 o 
  -7   2  23      528.36      473.69     14.32 o 
  -6   2  23        0.52       -4.23      3.05 o 
  -5   2  23       21.63       16.57      5.04 o 
  -4   2  23     1966.78     1912.66     31.35 o 
  -3   2  23      343.76      348.64      8.59 o 
  -2   2  23      360.56      350.37      9.83 o 
  -1   2  23      442.60      379.26     14.68 o 
   0   2  23      207.81      199.61      6.71 o 
   1   2  23       11.30        7.93      2.72 o 
   2   2  23       28.94       35.02      6.46 o 
   3   2  23       50.14       48.69      5.44 o 
   4   2  23       34.36       31.54      4.98 o 
   5   2  23      198.39      205.76     10.10 o 
   6   2  23       52.41       55.77      6.28 o 
   7   2  23      158.21      163.30     13.52 o 
  -9   3  23      100.71      107.55      7.97 o 
  -8   3  23      142.20      138.29      8.53 o 
  -7   3  23      101.73       91.49      7.00 o 
  -6   3  23        9.75       15.32      8.31 o 
  -5   3  23       31.41       28.59      4.39 o 
  -4   3  23       28.71       20.77     11.42 o 
  -3   3  23     2190.48     2265.71     47.20 o 
  -2   3  23      622.11      659.34     18.35 o 
  -1   3  23       29.87       36.57      4.38 o 
   0   3  23        0.08        1.72      2.95 o 
   1   3  23        5.58       14.70      3.25 o 
   2   3  23        0.07       12.73      4.97 o 
   3   3  23        0.06       -3.76      5.67 o 
   4   3  23       37.83       26.06      5.12 o 
   5   3  23        2.94        6.51      4.47 o 
   6   3  23       70.46       79.43      7.53 o 
  -7   4  23       42.67       31.38      6.86 o 
  -6   4  23       38.74       35.06      7.05 o 
  -5   4  23       50.37       47.61      7.99 o 
  -4   4  23      120.92      109.83     10.95 o 
  -3   4  23      458.18      479.95     20.04 o 
  -2   4  23      361.80      375.99     17.88 o 
  -1   4  23      105.07      115.83      8.43 o 
   0   4  23        0.80        2.86      4.44 o 
   1   4  23       10.55       12.54      3.77 o 
   2   4  23      302.54      282.18     10.89 o 
   3   4  23        0.88       -3.20      4.08 o 
   4   4  23       10.82       11.94      4.92 o 
  -2   5  23       95.67      103.16     11.29 o 
  -1   5  23       27.81       23.80      7.30 o 
 -10   0  24       10.13       11.83      8.30 o 
  -9   0  24        0.29        5.24      7.18 o 
  -8   0  24       11.16       12.64      4.53 o 
  -7   0  24      201.16      142.59      9.37 o 
  -6   0  24      142.18      193.83      9.93 o 
  -5   0  24       26.55       31.37      4.74 o 
  -4   0  24        6.31        0.78      2.88 o 
  -3   0  24       81.23       65.86      6.68 o 
  -2   0  24     2170.56     2123.71     40.51 o 
  -1   0  24      379.02      344.86     11.94 o 
   0   0  24      534.19      513.63     11.88 o 
   1   0  24       53.97       56.67      4.00 o 
   2   0  24      749.36      731.57     14.97 o 
   3   0  24      397.86      402.18     22.54 o 
   4   0  24      156.24      130.41     13.54 o 
   5   0  24        2.60       -8.74      5.83 o 
   6   0  24       54.46       41.55      9.59 o 
   7   0  24      411.24      395.71     25.13 o 
   8   0  24        0.19       12.95      8.24 o 
 -10   1  24       24.87       24.29      4.74 o 
  -9   1  24       59.26       65.81      6.20 o 
  -8   1  24      304.98      306.22     11.68 o 
  -7   1  24       14.53       16.61      4.31 o 
  -6   1  24       91.20       79.03      5.66 o 
  -5   1  24      218.10      221.06      6.68 o 
  -4   1  24      162.09      155.42      5.57 o 
  -3   1  24       59.09       64.24      3.42 o 
  -2   1  24      969.38      932.21     12.68 o 
  -1   1  24        0.41        5.27      1.76 o 
   0   1  24      266.70      267.46      9.46 o 
   1   1  24      450.51      449.73     24.54 o 
   2   1  24       73.53       61.14      3.89 o 
   3   1  24       16.85       16.46      3.43 o 
   4   1  24      100.26      105.98      7.02 o 
   5   1  24       38.35       42.57      4.97 o 
   6   1  24        0.50       -3.36      4.64 o 
   7   1  24       56.15       73.44      8.46 o 
   8   1  24        0.13        8.06      5.55 o 
 -10   2  24        4.17        6.81      4.60 o 
  -9   2  24       37.75       40.55      5.43 o 
  -8   2  24       20.92       26.94      4.71 o 
  -7   2  24        0.04        4.42      3.58 o 
  -6   2  24       88.00       83.51      6.06 o 
  -5   2  24      397.71      392.13     14.78 o 
  -4   2  24      298.72      311.32      9.53 o 
  -3   2  24       85.64       98.21      5.78 o 
  -2   2  24     1499.87     1452.70     23.35 o 
  -1   2  24      198.99      215.34      8.08 o 
   0   2  24       43.25       63.52      4.31 o 
   1   2  24      163.09      161.10      6.30 o 
   2   2  24      220.78      211.93      7.33 o 
   3   2  24       51.20       38.70      5.27 o 
   4   2  24        5.26        7.21      5.72 o 
   5   2  24        1.52       -1.12      4.00 o 
   6   2  24       18.96       15.47      4.92 o 
   7   2  24        0.65        1.92      4.50 o 
  -8   3  24       35.03       39.63      7.34 o 
  -7   3  24       97.87      100.34      7.13 o 
  -6   3  24       16.24       33.23      9.94 o 
  -5   3  24       55.48       52.22      7.14 o 
  -4   3  24        1.46       -3.81      7.42 o 
  -3   3  24        0.05       21.04      5.92 o 
  -2   3  24      117.08      122.22      8.23 o 
  -1   3  24        7.04        7.46      3.46 o 
   0   3  24      193.09      176.59      7.02 o 
   1   3  24       48.23       52.81      4.42 o 
   2   3  24      113.57      127.16      6.97 o 
   3   3  24      118.43      107.35      7.98 o 
   4   3  24       36.50       34.79      5.50 o 
   5   3  24      189.17      182.73     10.41 o 
   6   3  24       67.98       65.85      7.13 o 
  -6   4  24       55.89       48.61      7.87 o 
  -5   4  24        5.49        5.08      6.15 o 
  -4   4  24       57.71       55.70      9.47 o 
  -3   4  24       36.41       29.08      7.26 o 
  -2   4  24      274.20      312.19     16.54 o 
  -1   4  24        9.06       14.50      5.05 o 
   0   4  24       13.42       16.59      3.80 o 
   1   4  24       21.32       27.46      4.17 o 
   2   4  24      110.74      126.60      7.62 o 
   3   4  24        3.58        1.42      4.87 o 
   4   4  24        5.03        4.24      6.60 o 
 -10   1  25       41.25       63.51      6.49 o 
  -9   1  25       32.16       38.02      8.46 o 
  -8   1  25       89.79      100.85      9.43 o 
  -7   1  25      756.55      725.07     18.06 o 
  -6   1  25      239.32      212.14     10.33 o 
  -5   1  25       32.35       34.00      3.23 o 
  -4   1  25       45.08       44.14      3.41 o 
  -3   1  25       76.59       66.40      3.53 o 
  -2   1  25      839.19      799.39     15.42 o 
  -1   1  25       21.67       32.85      2.82 o 
   0   1  25       21.03       20.57      3.02 o 
   1   1  25        3.00       10.92      5.06 o 
   2   1  25       64.71       58.94      3.92 o 
   3   1  25       15.52       21.52      3.15 o 
   4   1  25      106.26      119.27      7.42 o 
   5   1  25       22.48       22.90      6.03 o 
   6   1  25       37.18       40.53      7.03 o 
   7   1  25      156.49      170.11     12.10 o 
  -9   2  25      100.53      108.24      9.19 o 
  -8   2  25       48.54       49.63      5.67 o 
  -7   2  25       28.48       27.07      4.42 o 
  -6   2  25       87.21       95.01      8.31 o 
  -5   2  25        0.07        4.87      7.05 o 
  -4   2  25     1538.18     1517.35     24.37 o 
  -3   2  25       85.80      101.04      6.00 o 
  -2   2  25       21.00       38.35      8.32 o 
  -1   2  25       20.84       35.75      4.32 o 
   0   2  25     1006.85      969.68     24.37 o 
   1   2  25       50.19       52.98      4.30 o 
   2   2  25       12.48       17.91      3.22 o 
   3   2  25       62.63       76.54      8.36 o 
   4   2  25      213.96      211.86     10.33 o 
   5   2  25       50.88       45.54      5.92 o 
   6   2  25        0.25        0.02      4.11 o 
  -8   3  25       80.05       59.79      6.42 o 
  -7   3  25        2.59       10.97      3.64 o 
  -6   3  25      132.71      129.92      9.96 o 
  -5   3  25        0.02        5.72      5.68 o 
  -4   3  25        0.43       -5.04      4.54 o 
  -3   3  25      134.02      128.36     10.11 o 
  -2   3  25        5.02       13.17      4.49 o 
  -1   3  25        0.03        1.50      3.14 o 
   0   3  25        9.39       14.37      3.34 o 
   1   3  25        4.29        9.66      3.16 o 
   2   3  25      142.89      133.56      7.24 o 
   3   3  25      347.10      283.04     15.08 o 
   4   3  25      209.33      188.59     10.60 o 
   5   3  25        2.17        5.79      5.99 o 
  -6   4  25       23.38       17.52      8.44 o 
  -5   4  25       39.04       45.83     10.45 o 
  -4   4  25       54.99       71.14      8.70 o 
  -3   4  25       21.41       24.76      6.82 o 
  -2   4  25      125.90      134.58     11.42 o 
  -1   4  25      171.44      207.04     13.78 o 
   0   4  25       16.07       19.64      3.86 o 
   1   4  25        0.38        4.83      3.40 o 
   2   4  25        8.43       13.01      4.04 o 
   3   4  25        1.86        5.18      5.05 o 
 -10   0  26        0.08       10.95      8.42 o 
  -9   0  26        8.19       13.77      7.89 o 
  -8   0  26       37.64       36.65      5.78 o 
  -7   0  26      620.10      638.94     20.35 o 
  -6   0  26      507.62      498.59     13.89 o 
  -5   0  26       34.62       37.49      4.18 o 
  -4   0  26      142.07      141.95      6.87 o 
  -3   0  26      826.56      806.88     21.00 o 
  -2   0  26        8.86        5.35      2.94 o 
  -1   0  26     1276.35     1303.88     26.39 o 
   0   0  26       11.61       19.94      3.05 o 
   1   0  26      178.82      182.82      7.02 o 
   2   0  26     1089.38     1068.83     39.90 o 
   3   0  26      104.74      101.57     12.65 o 
   4   0  26        0.15       -3.83      6.18 o 
   5   0  26       13.69       12.01      7.71 o 
   6   0  26       44.51       53.97     10.77 o 
   7   0  26       10.36       10.95      8.06 o 
 -10   1  26       70.14       96.85      7.49 o 
  -9   1  26      133.43      138.98      8.50 o 
  -8   1  26       46.51       59.23      5.78 o 
  -7   1  26      115.68      107.74      7.11 o 
  -6   1  26        0.60       12.93      3.79 o 
  -5   1  26      434.92      379.16     12.95 o 
  -4   1  26      144.12      150.57      5.68 o 
  -3   1  26        2.11        3.59      3.09 o 
  -2   1  26      692.40      741.01     11.28 o 
  -1   1  26      611.00      610.49     13.12 o 
   0   1  26       91.02       84.71     22.66 o 
   1   1  26      361.39      335.14     17.07 o 
   2   1  26        6.05       17.29      2.84 o 
   3   1  26       31.40       35.51      3.37 o 
   4   1  26      109.87      123.70     16.42 o 
   5   1  26       26.16       34.65      6.51 o 
   6   1  26        1.07        3.78      5.42 o 
   7   1  26       11.38       24.44      6.52 o 
  -9   2  26       16.16       23.16      4.67 o 
  -8   2  26        9.79       15.72      4.33 o 
  -7   2  26        0.05       -1.47      3.47 o 
  -6   2  26       17.10       14.74      3.59 o 
  -5   2  26       17.05       22.33      3.94 o 
  -4   2  26       54.33       73.89     13.61 o 
  -3   2  26        0.14        6.53      3.36 o 
  -2   2  26        5.22        4.10      3.29 o 
  -1   2  26      259.90      252.61      8.93 o 
   0   2  26       99.49      125.91      6.66 o 
   1   2  26      158.63      156.79      6.37 o 
   2   2  26       54.81       54.32      4.31 o 
   3   2  26       42.39       44.97      4.62 o 
   4   2  26       16.29       18.07      4.68 o 
   5   2  26       16.41       26.31      5.08 o 
   6   2  26       10.36       18.54      5.00 o 
  -8   3  26        2.03        6.24      4.59 o 
  -7   3  26       19.83       20.12      4.25 o 
  -6   3  26       42.82       47.19      6.73 o 
  -5   3  26       98.01      105.25      9.61 o 
  -4   3  26        0.65       -6.62      4.41 o 
  -3   3  26       22.68       35.06      6.70 o 
  -2   3  26       93.75      109.51      8.25 o 
  -1   3  26      257.38      267.46      9.85 o 
   0   3  26      166.03      161.62      6.88 o 
   1   3  26        0.13       -0.02      2.86 o 
   2   3  26        8.48        5.28      3.30 o 
   3   3  26        5.06       14.31      4.73 o 
   4   3  26      112.83      123.13     13.58 o 
   5   3  26       68.27       70.09      7.15 o 
  -5   4  26       74.96       73.73     16.07 o 
  -4   4  26       19.12       27.76      6.77 o 
  -3   4  26        4.18       -3.22      9.53 o 
  -2   4  26       81.40      105.08     10.09 o 
  -1   4  26      374.21      400.61     19.08 o 
   0   4  26        1.50        2.21      3.14 o 
   1   4  26       27.80       33.71      4.12 o 
   2   4  26       62.40       72.65      5.44 o 
  -9   1  27      127.54      147.08      8.74 o 
  -8   1  27        1.57        8.75      3.79 o 
  -7   1  27      174.73      184.98      8.96 o 
  -6   1  27       31.35       41.43      4.70 o 
  -5   1  27      180.13      150.93      6.59 o 
  -4   1  27      213.78      216.82      6.09 o 
  -3   1  27       35.42       39.77      3.05 o 
  -2   1  27      399.07      371.61      9.45 o 
  -1   1  27      596.27      578.53     13.08 o 
   0   1  27     1516.07     1491.18     41.78 o 
   1   1  27       82.91       86.43      5.32 o 
   2   1  27      295.88      305.12      8.18 o 
   3   1  27       19.46       15.80      3.05 o 
   4   1  27       16.34       23.18      5.91 o 
   5   1  27       18.41       22.83     11.56 o 
   6   1  27       11.66       23.29      6.59 o 
  -9   2  27       87.58      105.61      7.57 o 
  -8   2  27       24.87       25.31      4.60 o 
  -7   2  27       26.14       30.84      4.64 o 
  -6   2  27        3.27        7.38      6.17 o 
  -5   2  27      341.49      333.10     11.47 o 
  -4   2  27      123.04      118.96      8.20 o 
  -3   2  27       68.65       70.84      6.26 o 
  -2   2  27        0.57        0.56      3.06 o 
  -1   2  27      382.84      357.10     13.60 o 
   0   2  27      788.27      798.35     17.01 o 
   1   2  27       15.58       16.45      3.52 o 
   2   2  27       42.58       45.16      4.02 o 
   3   2  27      179.84      191.59     10.27 o 
   4   2  27       93.29       91.96      9.38 o 
   5   2  27       21.48       25.50      5.16 o 
   6   2  27        6.51       11.63      5.66 o 
  -7   3  27        1.85        0.48      4.81 o 
  -6   3  27       24.28       30.21      6.03 o 
  -5   3  27       47.97       47.86      9.18 o 
  -4   3  27       11.74        7.47      5.20 o 
  -3   3  27        0.53       -4.31      7.39 o 
  -2   3  27      270.60      303.31     13.16 o 
  -1   3  27       21.52       28.60      4.49 o 
   0   3  27       29.59       36.91      4.12 o 
   1   3  27       22.02       18.38      3.53 o 
   2   3  27        4.95       10.89      3.26 o 
   3   3  27        0.15        7.50      3.94 o 
   4   3  27      150.26      142.42      9.61 o 
  -4   4  27       13.97       31.37      6.82 o 
  -3   4  27       16.09       24.04      6.82 o 
  -2   4  27        0.11        3.46      5.53 o 
  -1   4  27      183.24      174.23     13.03 o 
   0   4  27       12.40       16.82      4.44 o 
   1   4  27       15.94       17.43      3.73 o 
  -9   0  28       74.60       78.15     11.89 o 
  -8   0  28       11.18       12.03      4.53 o 
  -7   0  28      254.18      245.43     12.38 o 
  -6   0  28      122.63      113.87      8.27 o 
  -5   0  28     1757.58     1620.95     28.85 o 
  -4   0  28      119.95      126.96      6.91 o 
  -3   0  28      469.47      204.86     13.54 o 
  -2   0  28      225.63      216.11      8.26 o 
  -1   0  28        2.99       14.51      3.38 o 
   0   0  28       27.32       40.07      9.24 o 
   1   0  28        6.54       16.65      8.53 o 
   2   0  28       96.27       98.46     12.24 o 
   3   0  28      226.38      238.05     18.71 o 
   4   0  28        3.64        9.83      7.24 o 
   5   0  28       12.60       13.83      7.94 o 
   6   0  28       98.09      121.76     15.18 o 
  -9   1  28      117.91      127.25      8.17 o 
  -8   1  28        0.89       12.34      3.94 o 
  -7   1  28       84.23       86.80      6.48 o 
  -6   1  28       17.38       15.10      3.75 o 
  -5   1  28        4.21       12.67      2.51 o 
  -4   1  28       10.37       16.54      2.45 o 
  -3   1  28      174.11      169.84      5.36 o 
  -2   1  28       84.52       94.99      9.91 o 
  -1   1  28       51.72       57.15      6.47 o 
   0   1  28       31.43       31.86      8.40 o 
   1   1  28      107.42      108.88      6.03 o 
   2   1  28      123.18      130.99      6.49 o 
   3   1  28       35.73       40.37      6.84 o 
   4   1  28       13.26       12.90      5.68 o 
   5   1  28        0.38        8.32      8.89 o 
   6   1  28        4.27       14.10      5.99 o 
  -8   2  28        8.82       16.36      5.98 o 
  -7   2  28       10.98       23.01      4.26 o 
  -6   2  28      158.34      152.25      8.10 o 
  -5   2  28        0.39       12.58      4.74 o 
  -4   2  28       42.17       39.87      5.78 o 
  -3   2  28        4.24        9.64      4.16 o 
  -2   2  28        2.73        3.99      3.14 o 
  -1   2  28       54.34       66.15      5.14 o 
   0   2  28        9.09       17.56      4.85 o 
   1   2  28       10.78       16.12      3.19 o 
   2   2  28       12.40       10.79      3.22 o 
   3   2  28       53.23       72.27      5.64 o 
   4   2  28       86.66       79.65      5.78 o 
   5   2  28        7.05        8.14      4.69 o 
  -7   3  28       67.91       85.42      8.57 o 
  -6   3  28       26.97       32.61      6.15 o 
  -5   3  28       45.94       43.52      7.63 o 
  -4   3  28        9.02        8.33      6.74 o 
  -3   3  28        8.21       13.94      4.99 o 
  -2   3  28      433.45      470.00     16.56 o 
  -1   3  28       24.33       32.08      4.52 o 
   0   3  28      281.22      310.98     11.06 o 
   1   3  28       14.00       25.82      3.73 o 
   2   3  28       29.94       36.00      4.16 o 
   3   3  28        2.48       10.08      3.46 o 
  -3   4  28       16.85       15.42      6.16 o 
  -2   4  28        2.92        1.56      5.61 o 
  -1   4  28       37.88       65.09      9.62 o 
   0   4  28        3.22       15.06      4.41 o 
  -9   1  29       77.89       81.56      7.00 o 
  -8   1  29       17.78       37.70      4.96 o 
  -7   1  29        0.08        1.30      3.45 o 
  -6   1  29       17.59       19.92      3.95 o 
  -5   1  29       16.61       26.94      3.05 o 
  -4   1  29      116.72      122.26      6.97 o 
  -3   1  29       29.39       38.92      3.42 o 
  -2   1  29       97.02       96.11      5.69 o 
  -1   1  29       11.09       16.34      3.50 o 
   0   1  29        6.66       11.63      3.03 o 
   1   1  29       61.75       65.40      5.01 o 
   2   1  29      302.35      271.76     10.91 o 
   3   1  29      126.56      116.03     10.16 o 
   4   1  29      177.84      160.08     11.76 o 
   5   1  29      178.92      165.90     12.36 o 
  -8   2  29       42.79       57.30      8.84 o 
  -7   2  29      103.03       99.81      8.70 o 
  -6   2  29       34.40       43.31      6.21 o 
  -5   2  29      104.60      112.48      9.02 o 
  -4   2  29       92.47       94.44      7.53 o 
  -3   2  29      101.42       99.94      7.45 o 
  -2   2  29       99.98      106.16      6.16 o 
  -1   2  29       20.88       29.17      4.08 o 
   0   2  29       11.00       16.76      4.99 o 
   1   2  29        8.69       10.80      3.71 o 
   2   2  29      158.50      166.35     12.80 o 
   3   2  29       20.21       34.95      3.83 o 
   4   2  29       88.46       63.60      6.59 o 
  -6   3  29        5.77       11.08      6.68 o 
  -5   3  29       46.64       66.61      8.48 o 
  -4   3  29       21.77       21.96      6.14 o 
  -3   3  29      108.89      110.82      8.51 o 
  -2   3  29      120.53      127.64      9.10 o 
  -1   3  29       46.89       55.33      5.31 o 
   0   3  29        0.07        8.21      3.88 o 
   1   3  29        4.22       12.15      3.28 o 
   2   3  29       13.02       15.74      3.64 o 
   3   3  29       15.20       22.31      3.66 o 
  -8   0  30        5.83       26.46      9.92 o 
  -7   0  30       45.35       49.67      6.33 o 
  -6   0  30        0.96       11.97      7.68 o 
  -5   0  30      383.09      380.93     12.39 o 
  -4   0  30       22.49       42.20      5.41 o 
  -3   0  30      538.57      425.75     22.04 o 
  -2   0  30       28.59       30.32      4.41 o 
  -1   0  30       11.35        2.24      4.41 o 
   0   0  30     2129.99     2056.10     63.85 o 
   1   0  30      986.73     1015.87     41.08 o 
   2   0  30       89.37       74.68     12.65 o 
   3   0  30      249.10      224.87     19.24 o 
   4   0  30      109.14      128.94     15.48 o 
   5   0  30       35.65       52.44     11.71 o 
  -8   1  30       45.77       64.17      6.01 o 
  -7   1  30       19.82       35.16      4.80 o 
  -6   1  30       24.28       26.96      4.17 o 
  -5   1  30      112.94      118.22      6.25 o 
  -4   1  30      138.59      122.06      5.73 o 
  -3   1  30       87.73       89.30      5.51 o 
  -2   1  30       98.02      108.71      6.02 o 
  -1   1  30       72.62       78.03      6.15 o 
   0   1  30      101.38       88.77      5.41 o 
   1   1  30        3.76       24.19      3.93 o 
   2   1  30      150.54      176.51     12.25 o 
   3   1  30        0.20        2.00      5.51 o 
   4   1  30       14.94       33.37      6.85 o 
   5   1  30        9.65       18.29      6.13 o 
  -7   2  30        7.10       13.56      3.76 o 
  -6   2  30       12.39       20.82      7.21 o 
  -5   2  30        0.27        3.74      4.33 o 
  -4   2  30        2.60       10.30      4.54 o 
  -3   2  30        8.50       17.52      4.51 o 
  -2   2  30       28.73       41.43      8.33 o 
  -1   2  30        8.10       10.79      3.62 o 
   0   2  30       61.43       67.01      6.37 o 
   1   2  30       26.76       33.93      4.71 o 
   2   2  30        0.02       20.16      3.57 o 
   3   2  30       26.20       29.83      3.59 o 
   4   2  30        8.71       10.07      9.42 o 
  -5   3  30       27.32       43.38     10.86 o 
  -4   3  30        4.58       -2.11      6.65 o 
  -3   3  30      128.76      150.31      9.65 o 
  -2   3  30      106.68      121.14      8.88 o 
  -1   3  30        3.06        5.24      4.61 o 
   0   3  30        0.02        6.38      3.71 o 
   1   3  30        5.91        5.13      6.16 o 
   2   3  30       35.43       46.35      4.39 o 
  -8   1  31        9.78       20.49      4.57 o 
  -7   1  31       16.27       15.24      5.31 o 
  -6   1  31        6.50       13.30      5.01 o 
  -5   1  31      226.69      232.50      8.69 o 
  -4   1  31       40.71       48.17      4.01 o 
  -3   1  31        3.60       29.21      3.94 o 
  -2   1  31       26.31       34.46      5.30 o 
  -1   1  31      194.73      117.58     10.77 o 
   0   1  31       92.33       97.91      5.85 o 
   1   1  31      500.88      489.99     21.10 o 
   2   1  31      237.23      221.45     13.88 o 
   3   1  31       35.71       16.79      6.41 o 
   4   1  31       52.64       61.81      8.42 o 
  -7   2  31      176.23      161.57     10.99 o 
  -6   2  31        4.20        8.91      4.69 o 
  -5   2  31        7.79       21.57      4.99 o 
  -4   2  31       52.13       52.19      7.17 o 
  -3   2  31        0.09       -2.25      4.30 o 
  -2   2  31      134.96      152.20      7.51 o 
  -1   2  31        0.03        6.18      6.36 o 
   0   2  31        3.10        5.26      3.52 o 
   1   2  31       80.59       95.31      8.09 o 
   2   2  31      317.67      364.68     10.26 o 
   3   2  31        4.27       16.66      3.14 o 
  -4   3  31       15.04       22.23      6.16 o 
  -3   3  31        1.54        1.58      4.42 o 
  -2   3  31       11.19       15.36      5.23 o 
  -1   3  31       53.59       51.44      6.55 o 
   0   3  31        2.90        9.16      5.70 o 
   1   3  31        1.70        7.85      5.03 o 
  -7   0  32        4.44        8.94      5.71 o 
  -6   0  32        0.10       14.09      4.46 o 
  -5   0  32      235.78      253.41     10.24 o 
  -4   0  32       45.90       48.77      6.18 o 
  -3   0  32       79.32       69.29      5.15 o 
  -2   0  32      165.83      176.02     16.95 o 
  -1   0  32      246.21      212.51     18.42 o 
   0   0  32       87.45      100.69     13.54 o 
   1   0  32      127.10      134.41     15.60 o 
   2   0  32      288.07      297.49     22.72 o 
   3   0  32       35.26       14.65      9.59 o 
   4   0  32      367.65      338.09     24.78 o 
  -7   1  32       49.37       59.47      5.80 o 
  -6   1  32        0.11       11.63      6.14 o 
  -5   1  32        1.90       23.18      4.35 o 
  -4   1  32       14.61       24.08      4.53 o 
  -3   1  32      614.10      594.66     14.36 o 
  -2   1  32       56.53       63.45      5.26 o 
  -1   1  32       29.02       48.33      7.36 o 
   0   1  32       16.59       29.33      4.97 o 
   1   1  32       11.06       19.20      8.12 o 
   2   1  32       42.90       49.51      7.88 o 
   3   1  32       21.00       16.80      6.74 o 
  -6   2  32        2.48       12.33      7.06 o 
  -5   2  32       45.69       46.70      6.60 o 
  -4   2  32        0.14        6.18      4.11 o 
  -3   2  32       44.53       53.82      9.25 o 
  -2   2  32        2.28       10.91      4.17 o 
  -1   2  32       16.38       19.28      4.02 o 
   0   2  32        1.79        6.58      3.62 o 
   1   2  32       13.36       19.84      4.45 o 
   2   2  32        0.01        9.14      3.85 o 
  -3   3  32       25.33       32.96     11.57 o 
  -2   3  32       20.74       26.70      5.66 o 
  -1   3  32        0.84        4.11      4.86 o 
  -6   1  33        0.24       15.07      5.45 o 
  -5   1  33      182.57      198.21      9.72 o 
  -4   1  33       16.36       22.71      4.28 o 
  -3   1  33       47.33       71.37      6.67 o 
  -2   1  33       15.77       31.47      4.13 o 
  -1   1  33      168.06      153.38      8.70 o 
   0   1  33        2.91       15.64     13.65 o 
   1   1  33       25.61       16.08      6.34 o 
   2   1  33      275.77      278.82     15.81 o 
   3   1  33        0.34        8.55      6.08 o 
  -5   2  33       56.64       62.78      8.21 o 
  -4   2  33        5.97       14.06      8.21 o 
  -3   2  33      226.41      260.47     13.76 o 
  -2   2  33       22.52       24.43      5.01 o 
  -1   2  33       78.32       76.91      5.76 o 
   0   2  33        7.42       15.77      4.33 o 
   1   2  33       61.36       57.54      5.42 o 
  -6   0  34       82.36      115.83      8.92 o 
  -5   0  34       68.41       81.81     11.42 o 
  -4   0  34        0.90        3.66      4.30 o 
  -3   0  34      106.15      119.23     14.77 o 
  -2   0  34        9.76       18.95      9.36 o 
  -1   0  34       69.85       73.97     12.30 o 
   0   0  34       36.14       33.07     10.42 o 
   1   0  34       11.87       28.72      9.95 o 
   2   0  34       60.22       46.43     11.53 o 
  -5   1  34       30.69       43.19      5.27 o 
  -4   1  34        0.39        8.40      3.74 o 
  -3   1  34       11.37       33.03      4.15 o 
  -2   1  34        3.46        8.23      3.51 o 
  -1   1  34        1.67        6.75      6.61 o 
   0   1  34       38.94       45.80      8.18 o 
   1   1  34        0.82        9.39      6.47 o 
   2   1  34       42.53       58.77      9.27 o 
  -4   2  34        7.56       13.38      4.80 o 
  -3   2  34       12.66       45.73     10.90 o 
  -2   2  34       23.53       28.97      5.26 o 
  -1   2  34        9.97       22.82      4.63 o 
   0   2  34        0.28       12.61      4.09 o 
  -4   1  35        1.83        7.24      3.99 o 
  -3   1  35      120.31      142.18      8.27 o 
  -2   1  35       12.60       15.83      4.08 o 
  -1   1  35       61.83       52.14     10.89 o 
   0   1  35        1.16       12.59      6.25 o 
  -3   0  36      162.23      179.32     18.71 o 
  -2   0  36        2.78        7.83      9.36 o 
  -1   0  36      105.77      105.05     14.83 o 
                                                 
